# Supplementary material for: (R,R)-Disynephrine ether bis­(hydrogen sulfate)
Source: Acta Crystallogr Sect E Struct Rep Online. 2009 Jul 4;65(Pt 8):o1768–9. doi: 10.1107/S1600536809025288 (PMC2977255; doi:10.1107/S1600536809025288)
Supplement: Supplementary file 1 [file e-65-o1768-sup1.cif]

##############################################################################
###                                                                        ###
###        Electronic paper (Acta Crystallographica Section E)             ###
###                                                                        ###
##############################################################################
#                                                                            #
# This CIF contains the data in a paper accepted for publication in Acta     #
# Crystallographica Section E. It conforms to the requirements of Notes      #
# for Authors for Section E, and has been peer reviewed under the auspices   #
# of the IUCr Commission on Journals.                                        #
#                                                                            #
# Full details of the Crystallographic Information File format               #
# are given in the paper "The Crystallographic Information File (CIF):       #
# a New Standard Archive File for Crystallography" by S. R. Hall, F. H.      #
# Allen and I. D. Brown [Acta Cryst. (1991), A47, 655-685].                  #
#                                                                            #
# The current version of the core CIF dictionary is obtainable from          #
# ftp://ftp.iucr.org/pub/cif_core.dic. The current version number is 2.4.    #
#                                                                            #
# Software is freely available for graphical display of the structure(s) in  #
# this CIF.  For information consult the CIF home page http://www.iucr.org/  #
# cif/home.html                                                              #
#                                                                            #
# This file may be used for bona fide research purposes within the           #
# scientific community so long as proper attribution is given to the journal # 
# article from which it was obtained.                                        #
#                                                                            #
##############################################################################
                                             
data_global
_audit_creation_method     SHELXL-97
_journal_date_recd_electronic     2009-06-24
_journal_date_accepted     2009-06-30
_journal_name_full     'Acta Crystallographica, Section E'
_journal_year     2009
_journal_volume     65
_journal_issue      8
_journal_page_first     o1768
_journal_page_last     o1769
_journal_paper_category     QO
_journal_coeditor_code     WM2243
_publ_contact_author_name     'Dr Alan R. Kennedy'
_publ_contact_author_address
;
Department of Pure and Applied Chemistry
University of Strathclyde
295 Cathedral Street
Glasgow G1 1XL, Scotland.
;
_publ_contact_author_email     a.r.kennedy@strath.ac.uk
_publ_contact_author_fax     ?
_publ_contact_author_phone     '01415482016'
_publ_section_title
;
(<i>R</i>,<i>R</i>)-Disynephrine ether bis(hydrogen sulfate)
;
loop_
    _publ_author_name
    _publ_author_address
    'Arbuckle, William'
;
Schering-Plough Research Institute
Newhouse
Motherwell ML1 5SH
Scotland
;
    'Kennedy, Alan R.'
;
Department of Pure & Applied Chemistry
University of Strathclyde
295 Cathedral Street
Glasgow G1 1XL
Scotland
;
    'Morrison, Catriona A.'
;
Department of Pure & Applied Chemistry
University of Strathclyde
295 Cathedral Street
Glasgow G1 1XL
Scotland
;
data_I
_chemical_name_systematic
;
(<i>R</i>,<i>R</i>)-2,4-bis(4-hydroxyphenyl)-<i>N</i>,<i>N</i>'-dimethyl-
3-oxapentane-1,5-diammonium bis(hydrogen sulfate)
;
_chemical_name_common     '(R,R)-di-synephrine ether di-hydrogen sulfate'
_chemical_formula_moiety     'C18 H26 N2 O3 2+, 2(H O4 S -)'
_chemical_formula_sum     'C18 H28 N2 O11 S2'
_chemical_formula_iupac     'C18 H26 N2 O3 2+, 2H S O4 -'
_chemical_formula_weight     512.54
_chemical_melting_point     ?
_symmetry_cell_setting     monoclinic
_symmetry_space_group_name_H-M     'C 2'
_symmetry_space_group_name_Hall     'C 2y'
loop_
    _symmetry_equiv_pos_as_xyz
    'x, y, z'
    '-x, y, -z'
    'x+1/2, y+1/2, z'
    '-x+1/2, y+1/2, -z'
_cell_length_a     13.7204(9)
_cell_length_b     11.5853(5)
_cell_length_c     7.6579(5)
_cell_angle_alpha     90.00
_cell_angle_beta     116.413(8)
_cell_angle_gamma     90.00
_cell_volume     1090.19(13)
_cell_formula_units_Z     2
_cell_measurement_reflns_used     3122
_cell_measurement_theta_min     2.40
_cell_measurement_theta_max     29.14
_cell_measurement_temperature     123(2)
_exptl_crystal_description     prism
_exptl_crystal_colour     colourless
_exptl_crystal_size_max     0.23
_exptl_crystal_size_mid     0.15
_exptl_crystal_size_min     0.11
_exptl_crystal_density_diffrn     1.561
_exptl_crystal_density_meas     ?
_exptl_crystal_density_method     'not measured'
_exptl_crystal_F_000     540
_exptl_absorpt_coefficient_mu     0.309
_exptl_absorpt_correction_type     'multi-scan'
_exptl_absorpt_process_details     '(ABSPACK; Oxford Diffraction, 2007)'
_exptl_absorpt_correction_T_min     0.97423
_exptl_absorpt_correction_T_max     1.00000
_diffrn_ambient_temperature     123(2)
_diffrn_radiation_type     MoK\a
_diffrn_radiation_wavelength     0.71073
_diffrn_radiation_source     'fine-focus sealed tube'
_diffrn_radiation_monochromator     graphite
_diffrn_measurement_device_type     'Oxford Diffraction Gemini S CCD'
_diffrn_measurement_method     \w
_diffrn_detector_area_resol_mean     ?
_diffrn_reflns_number     5888
_diffrn_reflns_av_R_equivalents     0.0269
_diffrn_reflns_av_sigmaI/netI     0.0435
_diffrn_reflns_theta_min     2.42
_diffrn_reflns_theta_max     27.99
_diffrn_reflns_theta_full     26.00
_diffrn_measured_fraction_theta_max     0.986
_diffrn_measured_fraction_theta_full     0.999
_diffrn_reflns_limit_h_min     -17
_diffrn_reflns_limit_h_max     16
_diffrn_reflns_limit_k_min     -14
_diffrn_reflns_limit_k_max     14
_diffrn_reflns_limit_l_min     -10
_diffrn_reflns_limit_l_max     10
_diffrn_standards_number     0
_diffrn_standards_interval_count     .
_diffrn_standards_interval_time     .
_diffrn_standards_decay_%     ?
_refine_special_details
;
Refinement of <i>F</i>^2^ against ALL reflections. The weighted <i>R</i>-factor
<i>wR</i> and goodness of fit <i>S</i> are based on <i>F</i>^2^, conventional
<i>R</i>-factors <i>R</i> are based on <i>F</i>, with <i>F</i> set to zero for
negative <i>F</i>^2^. The threshold expression of <i>F</i>^2^ >
\s(<i>F</i>^2^) is used only for calculating <i>R</i>-factors(gt) <i>etc</i>.
and is not relevant to the choice of reflections for refinement.
<i>R</i>-factors based on <i>F</i>^2^ are statistically about twice as large
as those based on <i>F</i>, and <i>R</i>- factors based on ALL data will be
even larger.
;
_reflns_number_total     2401
_reflns_number_gt     2034
_reflns_threshold_expression     I>2\s(I)
_refine_ls_structure_factor_coef     Fsqd
_refine_ls_matrix_type     full
_refine_ls_R_factor_all     0.0543
_refine_ls_R_factor_gt     0.0434
_refine_ls_wR_factor_gt     0.1077
_refine_ls_wR_factor_ref     0.1112
_refine_ls_goodness_of_fit_ref     1.030
_refine_ls_restrained_S_all     1.029
_refine_ls_number_reflns     2401
_refine_ls_number_parameters     161
_refine_ls_number_restraints     1
_refine_ls_hydrogen_treatment     mixed
_refine_ls_weighting_scheme     calc
_refine_ls_weighting_details
                       'w=1/[\s^2^(Fo^2^)+(0.071P)^2^] where P=(Fo^2^+2Fc^2^)/3'
_atom_sites_solution_hydrogens     geom
_atom_sites_solution_primary     direct
_atom_sites_solution_secondary     difmap
_refine_ls_shift/su_max     0.000
_refine_ls_shift/su_mean     0.000
_refine_diff_density_max     0.572
_refine_diff_density_min     -0.433
_refine_ls_extinction_method     none
_refine_ls_extinction_coef     ?
_refine_ls_abs_structure_details     'Flack (1983), 1032 Friedel pairs'
_refine_ls_abs_structure_Flack     0.08(11)
loop_
    _atom_type_symbol
    _atom_type_description
    _atom_type_scat_dispersion_real
    _atom_type_scat_dispersion_imag
    _atom_type_scat_source
    'S' 'S' 0.1246 0.1234
                         'International Tables Vol C Tables 4.2.6.8 and 6.1.1.4'
    'O' 'O' 0.0106 0.0060
                         'International Tables Vol C Tables 4.2.6.8 and 6.1.1.4'
    'N' 'N' 0.0061 0.0033
                         'International Tables Vol C Tables 4.2.6.8 and 6.1.1.4'
    'C' 'C' 0.0033 0.0016
                         'International Tables Vol C Tables 4.2.6.8 and 6.1.1.4'
    'H' 'H' 0.0000 0.0000
                         'International Tables Vol C Tables 4.2.6.8 and 6.1.1.4'
_computing_data_collection
;
CrysAlis CCD (Oxford Diffraction, 2007)
;
_computing_cell_refinement
;
CrysAlis CCD (Oxford Diffraction, 2007)
;
_computing_data_reduction
;
CrysAlis RED (Oxford Diffraction, 2007)
;
_computing_structure_solution     'SHELXS97 (Sheldrick, 2008)'
_computing_structure_refinement     'SHELXL97 (Sheldrick, 2008)'
_computing_molecular_graphics     'ORTEP-3 (Farrugia, 1997)'
_computing_publication_material     'SHELXL97 (Sheldrick, 2008)'
loop_
    _atom_site_type_symbol
    _atom_site_label
    _atom_site_fract_x
    _atom_site_fract_y
    _atom_site_fract_z
    _atom_site_U_iso_or_equiv
    _atom_site_adp_type
    _atom_site_calc_flag
    _atom_site_refinement_flags
    _atom_site_occupancy
    _atom_site_disorder_assembly
    _atom_site_disorder_group
    S S1 0.08291(6) 0.20896(7) 0.33257(10) 0.0289(2) Uani d . 1 . .
    O O1 0.17446(14) 0.40319(17) -0.2357(3) 0.0181(4) Uani d . 1 . .
    H H1 0.1185 0.3616 -0.2796 0.027 Uiso calc R 1 . .
    O O2 0.5000 0.1062(2) 0.5000 0.0128(5) Uani d S 1 . .
    O O3 0.02688(19) 0.31541(19) 0.3192(4) 0.0304(6) Uani d . 1 . .
    O O4 0.19286(16) 0.2108(3) 0.4864(3) 0.0395(6) Uani d . 1 . .
    O O5 0.0193(2) 0.1104(2) 0.3550(4) 0.0456(7) Uani d . 1 . .
    H H1S 0.0204 0.1255 0.4724 0.068 Uiso d PR 0.50 . .
    O O6 0.0896(2) 0.1834(3) 0.1477(4) 0.0519(8) Uani d . 1 . .
    H H2S 0.0295 0.2160 0.0149 0.078 Uiso d PR 0.50 . .
    N N1 0.6712(2) 0.0279(2) 0.4186(4) 0.0191(5) Uani d . 1 . .
    C C1 0.4315(2) 0.2368(2) 0.2158(3) 0.0135(6) Uani d . 1 . .
    C C2 0.3329(2) 0.1795(2) 0.1126(4) 0.0156(6) Uani d . 1 . .
    H H2 0.3247 0.1025 0.1470 0.019 Uiso calc R 1 . .
    C C3 0.2473(2) 0.2329(2) -0.0382(4) 0.0166(6) Uani d . 1 . .
    H H3 0.1807 0.1927 -0.1078 0.020 Uiso calc R 1 . .
    C C4 0.2581(2) 0.3458(2) -0.0891(4) 0.0139(5) Uani d . 1 . .
    C C5 0.3554(2) 0.4041(3) 0.0124(4) 0.0182(6) Uani d . 1 . .
    H H5 0.3633 0.4812 -0.0217 0.022 Uiso calc R 1 . .
    C C6 0.4414(2) 0.3491(2) 0.1646(4) 0.0173(6) Uani d . 1 . .
    H H6 0.5079 0.3893 0.2346 0.021 Uiso calc R 1 . .
    C C7 0.5277(2) 0.1742(2) 0.3714(4) 0.0136(5) Uani d . 1 . .
    H H7 0.5851 0.2315 0.4495 0.016 Uiso calc R 1 . .
    C C8 0.5734(2) 0.0900(3) 0.2748(4) 0.0172(6) Uani d . 1 . .
    H H8A 0.5165 0.0329 0.1989 0.021 Uiso calc R 1 . .
    H H8B 0.5928 0.1326 0.1827 0.021 Uiso calc R 1 . .
    C C9 0.7267(3) -0.0381(3) 0.3240(5) 0.0302(7) Uani d . 1 . .
    H H9A 0.7837 -0.0864 0.4212 0.045 Uiso calc R 1 . .
    H H9B 0.7595 0.0155 0.2662 0.045 Uiso calc R 1 . .
    H H9C 0.6738 -0.0873 0.2216 0.045 Uiso calc R 1 . .
    H H1N 0.711(2) 0.082(3) 0.482(4) 0.013(8) Uiso d . 1 . .
    H H2N 0.648(3) -0.011(3) 0.480(4) 0.012(8) Uiso d . 1 . .
loop_
    _atom_site_aniso_label
    _atom_site_aniso_U_11
    _atom_site_aniso_U_22
    _atom_site_aniso_U_33
    _atom_site_aniso_U_12
    _atom_site_aniso_U_13
    _atom_site_aniso_U_23
    S1 0.0228(4) 0.0289(4) 0.0312(4) 0.0004(4) 0.0086(3) -0.0031(4)
    O1 0.0142(9) 0.0149(9) 0.0191(10) 0.0002(8) 0.0019(8) 0.0039(8)
    O2 0.0139(12) 0.0143(13) 0.0101(11) 0.000 0.0053(10) 0.000
    O3 0.0196(11) 0.0272(12) 0.0420(13) 0.0024(9) 0.0117(10) -0.0016(10)
    O4 0.0275(11) 0.0363(12) 0.0388(12) 0.0082(14) 0.0005(9) 0.0003(14)
    O5 0.0485(16) 0.0330(14) 0.0552(17) -0.0104(13) 0.0231(14) -0.0060(13)
    O6 0.0427(15) 0.072(2) 0.0398(14) 0.0081(15) 0.0172(13) -0.0090(13)
    N1 0.0160(12) 0.0187(13) 0.0244(12) 0.0036(10) 0.0106(11) 0.0065(11)
    C1 0.0139(13) 0.0157(15) 0.0108(11) 0.0032(9) 0.0054(10) 0.0027(9)
    C2 0.0190(13) 0.0106(13) 0.0178(12) -0.0004(10) 0.0088(11) 0.0009(9)
    C3 0.0134(13) 0.0172(16) 0.0178(12) -0.0026(10) 0.0057(10) -0.0019(10)
    C4 0.0164(13) 0.0118(12) 0.0125(12) 0.0040(10) 0.0055(11) 0.0010(10)
    C5 0.0184(14) 0.0138(12) 0.0217(14) 0.0003(12) 0.0082(12) 0.0044(11)
    C6 0.0135(13) 0.0140(13) 0.0224(13) -0.0030(11) 0.0063(11) -0.0010(11)
    C7 0.0143(12) 0.0120(12) 0.0133(12) -0.0016(9) 0.0053(10) 0.0011(9)
    C8 0.0145(13) 0.0239(15) 0.0148(12) 0.0049(11) 0.0079(10) 0.0031(11)
    C9 0.0292(18) 0.0236(17) 0.047(2) 0.0087(13) 0.0251(16) 0.0051(14)
_geom_special_details
;
All e.s.d.'s (except the e.s.d. in the dihedral angle between two l.s. planes)
are estimated using the full covariance matrix. The cell e.s.d.'s are taken
into account individually in the estimation of e.s.d.'s in distances, angles
and torsion angles; correlations between e.s.d.'s in cell parameters are only
used when they are defined by crystal symmetry. An approximate (isotropic)
treatment of cell e.s.d.'s is used for estimating e.s.d.'s involving l.s.
planes.
;
loop_
    _geom_bond_atom_site_label_1
    _geom_bond_atom_site_label_2
    _geom_bond_site_symmetry_2
    _geom_bond_distance
    _geom_bond_publ_flag
    S1 O3 . 1.433(2) ?
    S1 O4 . 1.443(2) ?
    S1 O6 . 1.488(3) ?
    S1 O5 . 1.492(3) ?
    O1 C4 . 1.368(3) ?
    O1 H1 . 0.8400 ?
    O2 C7 . 1.438(3) ?
    O2 C7 2_656 1.438(3) ?
    O5 H1S . 0.9095 ?
    O6 H2S . 1.0540 ?
    N1 C9 . 1.477(4) ?
    N1 C8 . 1.489(3) ?
    N1 H1N . 0.83(3) ?
    N1 H2N . 0.82(3) ?
    C1 C6 . 1.383(4) ?
    C1 C2 . 1.395(4) ?
    C1 C7 . 1.513(3) ?
    C2 C3 . 1.375(4) ?
    C2 H2 . 0.9500 ?
    C3 C4 . 1.392(4) ?
    C3 H3 . 0.9500 ?
    C4 C5 . 1.386(4) ?
    C5 C6 . 1.390(4) ?
    C5 H5 . 0.9500 ?
    C6 H6 . 0.9500 ?
    C7 C8 . 1.517(4) ?
    C7 H7 . 1.0000 ?
    C8 H8A . 0.9900 ?
    C8 H8B . 0.9900 ?
    C9 H9A . 0.9800 ?
    C9 H9B . 0.9800 ?
    C9 H9C . 0.9800 ?
loop_
    _geom_angle_atom_site_label_1
    _geom_angle_atom_site_label_2
    _geom_angle_atom_site_label_3
    _geom_angle_site_symmetry_1
    _geom_angle_site_symmetry_3
    _geom_angle
    _geom_angle_publ_flag
    O3 S1 O4 . . 112.25(15) ?
    O3 S1 O6 . . 111.20(16) ?
    O4 S1 O6 . . 107.16(15) ?
    O3 S1 O5 . . 110.11(14) ?
    O4 S1 O5 . . 111.70(16) ?
    O6 S1 O5 . . 104.10(17) ?
    C4 O1 H1 . . 109.5 ?
    C7 O2 C7 . 2_656 113.6(3) ?
    S1 O5 H1S . . 102.3 ?
    S1 O6 H2S . . 119.6 ?
    C9 N1 C8 . . 112.3(2) ?
    C9 N1 H1N . . 109(2) ?
    C8 N1 H1N . . 102(2) ?
    C9 N1 H2N . . 114(2) ?
    C8 N1 H2N . . 104(2) ?
    H1N N1 H2N . . 114(3) ?
    C6 C1 C2 . . 118.7(2) ?
    C6 C1 C7 . . 120.9(2) ?
    C2 C1 C7 . . 120.3(2) ?
    C3 C2 C1 . . 120.8(2) ?
    C3 C2 H2 . . 119.6 ?
    C1 C2 H2 . . 119.6 ?
    C2 C3 C4 . . 120.1(2) ?
    C2 C3 H3 . . 120.0 ?
    C4 C3 H3 . . 120.0 ?
    O1 C4 C5 . . 118.1(2) ?
    O1 C4 C3 . . 122.1(2) ?
    C5 C4 C3 . . 119.8(2) ?
    C4 C5 C6 . . 119.6(3) ?
    C4 C5 H5 . . 120.2 ?
    C6 C5 H5 . . 120.2 ?
    C1 C6 C5 . . 121.0(2) ?
    C1 C6 H6 . . 119.5 ?
    C5 C6 H6 . . 119.5 ?
    O2 C7 C1 . . 113.45(19) ?
    O2 C7 C8 . . 105.9(2) ?
    C1 C7 C8 . . 109.2(2) ?
    O2 C7 H7 . . 109.4 ?
    C1 C7 H7 . . 109.4 ?
    C8 C7 H7 . . 109.4 ?
    N1 C8 C7 . . 112.5(2) ?
    N1 C8 H8A . . 109.1 ?
    C7 C8 H8A . . 109.1 ?
    N1 C8 H8B . . 109.1 ?
    C7 C8 H8B . . 109.1 ?
    H8A C8 H8B . . 107.8 ?
    N1 C9 H9A . . 109.5 ?
    N1 C9 H9B . . 109.5 ?
    H9A C9 H9B . . 109.5 ?
    N1 C9 H9C . . 109.5 ?
    H9A C9 H9C . . 109.5 ?
    H9B C9 H9C . . 109.5 ?
loop_
    _geom_torsion_atom_site_label_1
    _geom_torsion_atom_site_label_2
    _geom_torsion_atom_site_label_3
    _geom_torsion_atom_site_label_4
    _geom_torsion_site_symmetry_1
    _geom_torsion_site_symmetry_2
    _geom_torsion_site_symmetry_3
    _geom_torsion_site_symmetry_4
    _geom_torsion
    _geom_torsion_publ_flag
    C6 C1 C2 C3 . . . . 0.6(4) ?
    C7 C1 C2 C3 . . . . -175.4(2) ?
    C1 C2 C3 C4 . . . . -0.4(4) ?
    C2 C3 C4 O1 . . . . -178.7(2) ?
    C2 C3 C4 C5 . . . . 0.2(4) ?
    O1 C4 C5 C6 . . . . 178.8(2) ?
    C3 C4 C5 C6 . . . . -0.1(4) ?
    C2 C1 C6 C5 . . . . -0.5(4) ?
    C7 C1 C6 C5 . . . . 175.4(2) ?
    C4 C5 C6 C1 . . . . 0.3(4) ?
    C7 O2 C7 C1 2_656 . . . -70.07(17) ?
    C7 O2 C7 C8 2_656 . . . 170.1(2) ?
    C6 C1 C7 O2 . . . . 139.0(2) ?
    C2 C1 C7 O2 . . . . -45.1(3) ?
    C6 C1 C7 C8 . . . . -103.1(3) ?
    C2 C1 C7 C8 . . . . 72.8(3) ?
    C9 N1 C8 C7 . . . . -169.9(2) ?
    O2 C7 C8 N1 . . . . -59.6(3) ?
    C1 C7 C8 N1 . . . . 177.9(2) ?
loop_
    _geom_hbond_atom_site_label_D
    _geom_hbond_atom_site_label_H
    _geom_hbond_atom_site_label_A
    _geom_hbond_site_symmetry_A
    _geom_hbond_distance_DH
    _geom_hbond_distance_HA
    _geom_hbond_distance_DA
    _geom_hbond_angle_DHA
    O1 H1 O3 2 0.84 1.95 2.739(3) 155.2
    N1 H1N O4 2_656 0.83(3) 1.93(3) 2.700(4) 153(3)
    N1 H2N O1 3_546 0.82(3) 2.27(3) 2.999(3) 149(3)
    O5 H1S O5 2_556 0.91 1.65 2.502(6) 155.1
    O6 H2S O6 2 1.05 1.60 2.493(5) 139.2
