# Supplementary material for: (R,R)-Disynephrine ether bis­(hydrogen sulfate)
Source: Acta Crystallogr Sect E Struct Rep Online. 2009 Jul 4;65(Pt 8):o1768–9. doi: 10.1107/S1600536809025288 (PMC2977255; doi:10.1107/S1600536809025288)
Supplement: Supplementary file 2 [file e-65-o1768-Isup2.hkl]

#
# h,k,l, Fc-squared, Fo-squared, sigma(Fo-squared) and status flag
#
data_I
_shelx_title ' synso4 in C 2'
_shelx_refln_list_code          4
_shelx_F_calc_maximum      184.21
_exptl_crystal_F_000       540.00
_reflns_d_resolution_high  0.7571
 
loop_
 _symmetry_equiv_pos_as_xyz
 'x, y, z'
 '-x, y, -z'
 'x+1/2, y+1/2, z'
 '-x+1/2, y+1/2, -z'
 
_cell_length_a    13.7204
_cell_length_b    11.5853
_cell_length_c     7.6579
_cell_angle_alpha  90.000
_cell_angle_beta  116.413
_cell_angle_gamma  90.000
 
_shelx_F_squared_multiplier     1.000
 
loop_
 _refln_index_h
 _refln_index_k
 _refln_index_l
 _refln_F_squared_calc
 _refln_F_squared_meas
 _refln_F_squared_sigma
 _refln_observed_status
   4 -14   0      104.64      122.20     20.19 o
   6 -14   0      627.40      586.39     26.17 o
   3 -13   0       43.93       53.80     16.87 o
   5 -13   0      220.07      244.94     20.61 o
   7 -13   0       30.13       46.97     19.48 o
   2 -12   0       73.82       86.24     17.49 o
   4 -12   0       31.95       27.26     16.43 o
   6 -12   0       88.27       81.51     18.43 o
   8 -12   0       14.46       19.74     19.96 o
   1 -11   0     1095.23     1027.97     17.26 o
   3 -11   0       51.96       57.51     17.02 o
   5 -11   0      189.11      198.55     17.48 o
   7 -11   0      545.24      546.73     23.43 o
   9 -11   0       63.28       74.44     18.84 o
   0 -10   0     1973.17     1992.40     30.08 o
   2 -10   0      332.33      308.15     11.56 o
   4 -10   0      339.93      364.58     18.39 o
   6 -10   0      322.39      307.65     18.08 o
   8 -10   0       83.95      100.32     19.11 o
  10 -10   0      271.55      311.41     21.36 o
   1  -9   0     1261.76     1179.64     16.40 o
   3  -9   0       12.47       18.15      8.33 o
   5  -9   0       75.59       99.09     15.89 o
   7  -9   0      314.51      354.19     19.30 o
   9  -9   0      190.45      178.18     19.33 o
  11  -9   0      240.62      278.45     22.25 o
   0  -8   0     2595.96     2532.34     29.29 o
   2  -8   0      410.28      385.81     10.50 o
   4  -8   0      699.52      687.27     11.20 o
   6  -8   0     3234.48     3250.95     37.09 o
   8  -8   0      152.66      183.01     16.81 o
  10  -8   0       91.49      106.55     17.58 o
  12  -8   0      127.52      131.23     17.15 o
   1  -7   0      333.05      303.06      9.31 o
   3  -7   0      655.22      705.24     21.66 o
   5  -7   0     1090.99     1003.54     12.07 o
   7  -7   0      460.64      488.32     19.24 o
   9  -7   0      313.35      302.09     18.49 o
  11  -7   0      259.96      275.87     19.98 o
  13  -7   0      177.36      151.10     17.38 o
   0  -6   0     5250.11     5346.88     88.89 o
   2  -6   0      712.25      865.02     12.43 o
   4  -6   0     1857.35     1923.87     15.20 o
   6  -6   0      679.44      605.81     12.70 o
   8  -6   0     1282.98     1330.88     26.34 o
  10  -6   0       23.21       17.34     14.88 o
  12  -6   0      682.08      590.77     21.30 o
  14  -6   0      212.14      206.24     22.67 o
   1  -5   0      234.12      160.15      6.91 o
   3  -5   0     1327.29     1396.27     11.47 o
   5  -5   0     1529.21     1413.14     16.94 o
   7  -5   0     2753.25     2704.36     31.11 o
   9  -5   0       52.45       52.33     10.88 o
  11  -5   0     1323.99     1242.21     27.40 o
  13  -5   0      151.58      171.78     20.14 o
  15  -5   0      149.93      142.34     24.70 o
   0  -4   0     7071.79     7355.86    128.07 o
   2  -4   0     3051.06     3514.32     16.42 o
   4  -4   0     2670.18     2701.53     19.70 o
   6  -4   0     1975.42     1868.27     29.22 o
   8  -4   0      673.47      722.34     15.07 o
  10  -4   0      226.48      244.96     16.98 o
  12  -4   0      365.43      364.42     19.26 o
  14  -4   0        8.31        5.10     21.38 o
   1  -3   0     3782.38     3576.05     30.18 o
   3  -3   0     1515.14     1512.69     14.02 o
   5  -3   0     1357.68     1136.53     31.77 o
   7  -3   0     2483.82     2495.42     20.85 o
   9  -3   0       51.49       37.85      9.74 o
  11  -3   0      278.50      280.20     22.30 o
  13  -3   0      479.30      454.19     26.73 o
  15  -3   0       90.50       75.43     18.02 o
   0  -2   0    15099.69    16012.21    187.56 o
   2  -2   0     8607.67     9083.50     94.76 o
   4  -2   0       19.69       52.87      8.75 o
   6  -2   0     3602.59     3526.26     21.45 o
   8  -2   0      484.60      505.81      8.51 o
  10  -2   0      996.47      939.99     26.35 o
  12  -2   0      610.08      579.63     25.59 o
  14  -2   0       57.37       52.94     16.75 o
  16  -2   0       17.42       18.19     23.32 o
   3  -1   0     1423.46     1359.56      8.12 o
   5  -1   0     1926.75     2016.79     11.26 o
   7  -1   0      730.33      643.66      9.07 o
   9  -1   0      408.86      387.06      9.47 o
  11  -1   0      966.56      994.59     22.07 o
  13  -1   0        7.80       10.14     14.21 o
  15  -1   0      146.96      144.72     18.18 o
   2   0   0     1576.11     1790.07     11.20 o
   4   0   0      930.54     1308.25      9.54 o
   6   0   0       53.91       27.88      6.11 o
   8   0   0     1086.05     1182.76     14.86 o
  10   0   0        2.23       14.91     11.85 o
  12   0   0     2398.71     2419.16     31.83 o
  14   0   0        0.23        9.73     14.65 o
   1   1   0     1869.90     1952.54     58.67 o
   3   1   0     1423.18     1372.47     11.38 o
   5   1   0     1878.08     1954.67     31.55 o
   7   1   0      729.62      637.92     13.44 o
   9   1   0      409.78      391.23     14.02 o
  11   1   0      982.40      967.46     20.50 o
  13   1   0        7.40        7.81     13.31 o
   0   2   0    15100.70    16032.39    214.94 o
   2   2   0     8580.33     8688.78    151.31 o
   4   2   0       17.05       45.62      6.30 o
   6   2   0     3630.05     3633.23     28.34 o
   8   2   0      483.25      494.02     13.06 o
  10   2   0      983.97      950.09     18.67 o
  12   2   0      602.44      594.03     17.94 o
  14   2   0       54.26       47.91     26.01 o
   1   3   0     3795.65     3493.45     27.95 o
   3   3   0     1516.22     1522.27     14.87 o
   5   3   0     1355.37     1139.23     44.39 o
   7   3   0     2460.99     2439.06     46.86 o
   9   3   0       51.30       43.72      9.48 o
  11   3   0      279.29      286.82     13.20 o
  13   3   0      477.33      438.61     32.66 o
   0   4   0     6987.52     7321.85    217.34 o
   2   4   0     3038.79     3491.58     19.83 o
   4   4   0     2662.90     2637.54     99.54 o
   6   4   0     2008.04     1864.82     42.81 o
   8   4   0      673.83      694.04     15.73 o
  10   4   0      225.07      216.79     14.73 o
  12   4   0      362.23      361.64     30.25 o
   1   5   0      224.92      151.77     12.49 o
   3   5   0     1327.11     1337.68     26.99 o
   5   5   0     1506.61     1362.50     58.68 o
   7   5   0     2752.42     2740.06     45.55 o
   9   5   0       52.17       43.62     14.16 o
  11   5   0     1308.56     1232.76     27.55 o
  13   5   0      151.84      165.37     27.86 o
   0   6   0     5247.29     5353.50     59.89 o
   2   6   0      706.88      858.79     20.53 o
   4   6   0     1862.48     1948.99     39.42 o
   6   6   0      678.90      628.55     27.99 o
   8   6   0     1285.04     1311.46     37.33 o
  10   6   0       25.60       11.02     20.15 o
   1   7   0      320.92      284.81     22.92 o
   3   7   0      654.29      707.84     28.46 o
   5   7   0     1066.60     1056.38     35.82 o
   7   7   0      442.94      416.55     26.95 o
   9   7   0      313.87      268.97     25.63 o
   0   8   0     2604.03     2493.32     51.93 o
   2   8   0      411.82      413.21     20.73 o
   4   8   0      688.57      695.21     34.10 o
   6   8   0     3263.69     3147.51     58.70 o
   8   8   0      148.46      152.05     24.38 o
  10   8   0       89.62       86.03     24.62 o
   1   9   0     1255.68     1210.99     28.96 o
   3   9   0       12.51       12.08     24.65 o
   5   9   0       68.57       54.17     23.20 o
   7   9   0      303.28      355.81     29.90 o
   9   9   0      190.16      194.40     28.89 o
   0  10   0     1976.61     1992.75     51.72 o
   2  10   0      328.51      308.81     22.69 o
   4  10   0      334.41      327.61     30.32 o
   6  10   0      332.77      279.66     32.24 o
   8  10   0       82.54       95.54     29.02 o
  10  10   0      268.77      262.27     32.46 o
   1  11   0     1101.76     1055.39     31.58 o
   3  11   0       51.99       60.27     30.18 o
   5  11   0      180.18      199.15     28.70 o
   7  11   0      541.64      517.43     38.88 o
   9  11   0       63.44       66.87     30.58 o
   0  12   0       29.06       54.30     29.51 o
   2  12   0       70.31       60.40     27.25 o
   4  12   0       33.27       30.63     31.29 o
   6  12   0       91.39       74.94     32.13 o
   8  12   0       13.50       38.04     29.66 o
   1  13   0      481.85      422.33     41.66 o
   3  13   0       43.92       91.31     35.26 o
   5  13   0      213.22      221.70     38.40 o
   7  13   0       29.31       49.77     35.20 o
   0  14   0      194.11      133.40     38.23 o
   2  14   0       18.48       10.12     34.75 o
   4  14   0      103.71      102.49     38.03 o
   6  14   0      635.79      621.93     47.53 o
  -6 -14   1       18.79       26.35     19.51 o
  -4 -14   1      150.38      176.45     37.69 o
   2 -14   1        7.01       -7.59     19.80 o
   4 -14   1      315.99      324.14     23.07 o
  -9 -13   1      212.17      224.83     27.67 o
  -7 -13   1      124.60      129.48     20.27 o
  -5 -13   1        4.93        9.34     16.33 o
   1 -13   1      323.00      339.09     31.31 o
   3 -13   1      243.19      267.52     17.05 o
   5 -13   1       48.41       36.05     16.37 o
   7 -13   1       83.86       98.11     17.91 o
 -10 -12   1      139.73      166.29     20.84 o
  -8 -12   1       86.79       84.34     19.61 o
  -6 -12   1       81.94       87.59     17.30 o
  -4 -12   1       35.86       42.88     15.29 o
   0 -12   1      594.90      566.21     23.52 o
   2 -12   1      144.27      151.01     16.09 o
   4 -12   1        5.63       20.06     14.67 o
   6 -12   1       71.91       78.57     16.52 o
   8 -12   1      141.47      150.42     19.20 o
 -11 -11   1       16.34       21.30     20.95 o
  -9 -11   1       18.80       38.05     18.48 o
  -7 -11   1       97.58      104.09     17.09 o
  -5 -11   1      642.89      643.15     21.66 o
  -3 -11   1      111.83      147.02     11.35 o
  -1 -11   1      322.12      287.97     12.09 o
   1 -11   1      162.81      184.89     14.79 o
   3 -11   1      519.90      492.52     19.42 o
   5 -11   1      209.66      203.58     16.68 o
   7 -11   1      282.06      285.95     18.11 o
   9 -11   1       28.70       37.10     17.28 o
 -12 -10   1      162.74      177.15     21.20 o
 -10 -10   1      372.26      404.43     22.21 o
  -8 -10   1      354.92      362.63     20.52 o
  -6 -10   1      590.02      565.98     20.83 o
  -4 -10   1      620.21      596.41     13.58 o
  -2 -10   1       43.00       39.76      9.71 o
   0 -10   1      652.39      630.44     12.73 o
   2 -10   1      655.84      631.88     19.46 o
   4 -10   1     3011.87     2864.23     31.69 o
   6 -10   1      125.52      150.95     14.80 o
   8 -10   1      161.94      208.36     18.23 o
  10 -10   1       58.75       97.41     16.98 o
 -13  -9   1      199.78      205.18     22.81 o
 -11  -9   1       13.92       29.19     18.71 o
  -9  -9   1      181.32      192.85     17.96 o
  -7  -9   1     1187.49     1150.30     26.01 o
  -5  -9   1      238.28      259.29     10.61 o
  -3  -9   1      817.16      810.99     11.87 o
  -1  -9   1       21.70       24.23      7.74 o
   1  -9   1      827.97      841.29     12.41 o
   3  -9   1      887.67      884.86     28.56 o
   5  -9   1      236.33      211.91     14.71 o
   7  -9   1       29.66       35.62     14.06 o
   9  -9   1       89.16       92.56     15.76 o
  11  -9   1      135.66      131.98     17.47 o
 -14  -8   1       36.77       56.65     30.93 o
 -12  -8   1        7.13       14.95     17.52 o
 -10  -8   1      654.60      682.80     23.26 o
  -8  -8   1      121.75      128.38     15.88 o
  -6  -8   1      719.09      691.83     13.10 o
  -4  -8   1      557.31      498.91     14.49 o
  -2  -8   1      665.27      708.26     11.10 o
   0  -8   1      393.17      397.42      9.47 o
   2  -8   1     1519.33     1456.89     17.10 o
   4  -8   1     1120.70     1054.63     23.50 o
   6  -8   1      109.20      128.89     13.47 o
   8  -8   1      418.02      446.06     18.18 o
  10  -8   1       61.71       52.13     14.20 o
  12  -8   1        7.31       16.44     18.49 o
 -13  -7   1        0.41       16.32     22.59 o
 -11  -7   1      440.35      470.15     22.62 o
  -9  -7   1      629.05      640.56     24.52 o
  -7  -7   1      452.73      477.47     11.81 o
  -5  -7   1       70.28       80.70      8.44 o
  -3  -7   1     1984.56     1912.93     14.04 o
  -1  -7   1      733.78      744.26     10.65 o
   1  -7   1     1361.73     1355.06     17.36 o
   3  -7   1      550.01      501.33     13.54 o
   5  -7   1       61.74       88.11     14.16 o
   7  -7   1      322.14      347.56     16.07 o
   9  -7   1      655.19      656.74     20.54 o
  11  -7   1       13.52       28.43     15.36 o
  13  -7   1      118.94       96.13     17.99 o
 -14  -6   1      192.25      186.22     31.11 o
 -12  -6   1      172.31      184.62     19.62 o
 -10  -6   1     1132.06     1210.10     22.11 o
  -8  -6   1       39.23       51.39     10.80 o
  -6  -6   1      216.03      195.04     10.81 o
  -4  -6   1     1952.09     1820.89     15.82 o
  -2  -6   1      811.13      766.70      9.72 o
   0  -6   1       58.27       97.78      6.28 o
   2  -6   1       99.49      100.88      4.66 o
   4  -6   1      174.29      188.15      8.52 o
   6  -6   1      493.13      489.68     20.23 o
   8  -6   1     2065.49     2017.85     28.25 o
  10  -6   1       21.40       38.46     13.94 o
  12  -6   1       31.39       36.58     15.80 o
  14  -6   1       34.81       33.64     36.26 o
 -15  -5   1        0.73       18.49     32.17 o
 -13  -5   1      370.29      327.23     24.45 o
 -11  -5   1     1105.46     1061.66     25.93 o
  -9  -5   1     1873.91     1784.54     23.00 o
  -7  -5   1     1452.77     1488.67     18.48 o
  -5  -5   1      735.76      741.53     14.19 o
  -3  -5   1     5483.28     5631.76     29.42 o
  -1  -5   1       45.80       60.76      5.98 o
   1  -5   1       72.13       63.58      4.84 o
   3  -5   1      406.29      343.77     10.87 o
   5  -5   1       48.45       53.01     10.14 o
   7  -5   1     2319.99     2146.69     25.26 o
   9  -5   1     1375.57     1400.88     38.04 o
  11  -5   1      101.06      101.68     14.47 o
  13  -5   1       18.50       18.89     17.21 o
 -16  -4   1       62.92       60.43     19.01 o
 -14  -4   1        3.86        6.24     30.97 o
 -12  -4   1        1.07       21.61     23.38 o
 -10  -4   1      306.42      332.05     15.54 o
  -8  -4   1     1361.78     1336.91     43.27 o
  -6  -4   1      365.10      459.37     21.93 o
  -4  -4   1      688.94      561.50     11.00 o
  -2  -4   1     4011.37     3740.20     16.24 o
   0  -4   1      732.38      744.62     10.45 o
   2  -4   1      134.57      158.17     12.62 o
   4  -4   1     5215.49     5667.63     29.56 o
   6  -4   1     1111.98     1057.85     26.73 o
   8  -4   1     2372.38     2409.40     27.21 o
  10  -4   1      306.16      304.91     16.14 o
  12  -4   1       79.05       65.11     17.80 o
  14  -4   1       32.88       23.36     19.85 o
 -15  -3   1       66.58       70.07     17.81 o
 -13  -3   1      168.16      139.55     28.11 o
 -11  -3   1     3407.30     3459.24     44.03 o
  -9  -3   1     1316.63     1248.65     21.14 o
  -7  -3   1      991.48      979.64     13.92 o
  -5  -3   1      539.82      576.83      9.76 o
  -3  -3   1     8880.01     8554.13    104.66 o
  -1  -3   1     5287.08     5808.69     71.72 o
   1  -3   1     5534.45     5510.62     48.02 o
   3  -3   1     4121.71     4945.93     56.95 o
   5  -3   1      201.95      248.58      9.67 o
   7  -3   1      832.74      693.15     10.08 o
   9  -3   1     2435.16     2445.07     39.54 o
  11  -3   1        6.09       20.39     15.40 o
  13  -3   1      255.18      254.10     19.33 o
  15  -3   1      109.83      121.33     23.81 o
 -16  -2   1      280.20      271.87     21.86 o
 -14  -2   1       19.50       28.05     18.47 o
 -12  -2   1      867.11      848.20     40.66 o
 -10  -2   1     1257.08     1262.38     37.82 o
  -8  -2   1      208.29      190.43     11.99 o
  -6  -2   1      147.66      159.69     10.35 o
  -4  -2   1     3547.39     3459.04     16.37 o
  -2  -2   1     3128.68     3537.76     24.39 o
   0  -2   1     6542.78     7211.27    173.08 o
   2  -2   1     9886.89    10209.07     78.25 o
   4  -2   1     3346.07     3196.22     24.03 o
   6  -2   1      379.75      351.04      8.82 o
   8  -2   1      525.68      504.20     16.57 o
  10  -2   1      740.20      715.56     21.30 o
  12  -2   1       80.56       76.09     13.01 o
  14  -2   1      382.07      415.07     27.58 o
 -15  -1   1      219.95      202.85     19.04 o
 -13  -1   1      388.79      388.36     26.61 o
 -11  -1   1      175.66      179.49     13.92 o
  -9  -1   1      265.96      238.19     20.11 o
  -7  -1   1      336.04      480.81     14.04 o
  -5  -1   1     1520.82     1623.14     20.29 o
  -3  -1   1    17457.07    18474.66    160.16 o
  -1  -1   1     1077.44     1344.81     14.77 o
   1  -1   1     6130.61     6442.60     60.81 o
   3  -1   1     3421.00     3026.77     16.21 o
   5  -1   1     2785.20     3090.18     18.68 o
   7  -1   1      329.23      262.23     10.27 o
   9  -1   1     1061.45     1091.92     16.72 o
  11  -1   1       34.19       38.75     11.42 o
  13  -1   1       31.25       52.96     14.85 o
  15  -1   1      262.05      296.67     37.55 o
 -16   0   1      721.11      651.46     47.34 o
 -14   0   1      650.04      628.52     21.37 o
 -12   0   1      206.36      212.83     19.62 o
 -10   0   1      482.84      454.86     28.81 o
  -8   0   1       37.44       20.55     12.56 o
  -6   0   1      193.05      154.76     11.61 o
  -4   0   1     2703.59     2575.29     17.99 o
   0   0   1     1951.96     2035.47     14.21 o
   2   0   1    10338.65    10138.06    104.13 o
   4   0   1     9928.21    10231.53     76.07 o
   6   0   1     2514.66     2718.42     33.44 o
   8   0   1     1704.79     1674.72     16.28 o
  10   0   1     1866.23     1883.80     22.71 o
  12   0   1       73.57       78.49     14.26 o
  14   0   1      680.98      738.51     42.06 o
 -15   1   1      224.98      176.07     22.22 o
 -13   1   1      387.67      380.19     17.54 o
 -11   1   1      170.83      185.89     26.02 o
  -9   1   1      260.32      250.87     23.57 o
  -7   1   1      336.20      485.70     24.00 o
  -5   1   1     1556.60     1690.16     21.04 o
  -3   1   1    17524.50    18635.58    128.68 o
  -1   1   1     1077.04     1334.30      7.42 o
   1   1   1     6203.24     6395.36     46.67 o
   3   1   1     3412.46     3036.58     17.17 o
   5   1   1     2789.32     3063.96     16.40 o
   7   1   1      323.84      272.28      8.81 o
   9   1   1     1063.78     1111.94     16.37 o
  11   1   1       34.29       37.83     12.26 o
  13   1   1       29.96       44.20     25.00 o
 -16   2   1      284.43      238.30     35.61 o
 -14   2   1       21.27       16.15     17.63 o
 -12   2   1      858.02      889.51     27.53 o
 -10   2   1     1242.81     1296.92     40.12 o
  -8   2   1      200.13      193.03     21.67 o
  -6   2   1      148.01      133.31     18.54 o
  -4   2   1     3551.27     3446.50     38.64 o
  -2   2   1     3080.88     3428.67     18.29 o
   0   2   1     6481.82     7394.28     84.42 o
   2   2   1     9818.48    10196.22    112.62 o
   4   2   1     3313.82     3216.48     24.67 o
   6   2   1      390.05      388.13      9.51 o
   8   2   1      535.73      533.46     12.21 o
  10   2   1      724.80      679.93     16.96 o
 -15   3   1       64.59       75.45     28.85 o
 -13   3   1      167.99      177.53     18.85 o
 -11   3   1     3412.10     3392.57     37.41 o
  -9   3   1     1328.16     1297.50     21.76 o
  -7   3   1      992.47     1031.46     31.37 o
  -5   3   1      550.31      578.16     21.75 o
  -1   3   1     5286.00     5829.88     42.18 o
   1   3   1     5528.68     5501.75     69.17 o
   3   3   1     4200.20     5086.00     63.34 o
   5   3   1      202.41      239.92      5.70 o
   7   3   1      822.21      701.50     11.78 o
   9   3   1     2435.60     2473.05     20.48 o
  11   3   1        6.02        1.37     19.32 o
 -14   4   1        4.03       29.52     26.60 o
 -12   4   1        1.47       20.52     23.30 o
 -10   4   1      310.03      329.24     29.35 o
  -8   4   1     1342.47     1310.26     21.37 o
  -6   4   1      357.37      430.86     24.28 o
  -2   4   1     4043.90     3867.88     44.86 o
   0   4   1      750.94      761.06     22.33 o
   2   4   1      120.40      156.38     13.61 o
   4   4   1     5168.54     5628.47    102.49 o
   6   4   1     1105.34     1078.29     14.33 o
   8   4   1     2368.87     2402.69     18.79 o
  10   4   1      315.85      340.81     24.64 o
 -15   5   1        0.67       -2.38     28.62 o
 -13   5   1      369.81      314.24     32.18 o
 -11   5   1     1097.82     1027.64     40.56 o
  -9   5   1     1873.66     1878.92     45.98 o
  -7   5   1     1453.75     1497.63     38.70 o
  -3   5   1     5439.37     5662.36     59.09 o
  -1   5   1       45.68       61.10     13.04 o
   1   5   1       73.09       63.63      6.02 o
   3   5   1      398.41      347.75     14.74 o
   5   5   1       48.62       49.29      3.59 o
   7   5   1     2327.25     2205.04     26.34 o
   9   5   1     1361.56     1364.60     24.73 o
 -14   6   1      188.28      140.74     30.11 o
 -12   6   1      178.74      222.27     30.09 o
 -10   6   1     1146.23     1219.71     41.69 o
  -6   6   1      216.34      210.48     22.46 o
  -4   6   1     1951.36     1771.91     39.02 o
  -2   6   1      797.66      745.28     27.66 o
   0   6   1       60.34      110.87     13.15 o
   2   6   1       88.15       89.26      8.04 o
   4   6   1      180.62      214.89     20.48 o
   6   6   1      501.49      484.20     24.62 o
   8   6   1     2077.13     2146.39     42.27 o
 -11   7   1      436.78      360.47     30.03 o
  -9   7   1      617.85      548.13     33.25 o
  -7   7   1      453.10      522.43     31.75 o
  -5   7   1       77.04       79.60     24.07 o
  -3   7   1     1991.91     1928.83     44.06 o
  -1   7   1      733.09      757.99     24.51 o
   1   7   1     1351.43     1364.03     26.44 o
   3   7   1      545.93      528.36     19.49 o
   5   7   1       61.72       91.23     21.49 o
   7   7   1      318.73      292.84     24.53 o
 -12   8   1        7.76       23.69     25.58 o
 -10   8   1      665.80      636.52     35.66 o
  -8   8   1      121.30      112.96     24.94 o
  -6   8   1      705.35      654.94     32.14 o
  -4   8   1      545.30      489.41     32.30 o
  -2   8   1      655.76      746.82     35.65 o
   0   8   1      393.19      405.43     20.61 o
   2   8   1     1520.06     1507.89     30.29 o
   4   8   1     1101.48     1011.21     37.06 o
   6   8   1      106.54      106.34     23.00 o
   8   8   1      419.55      418.18     29.16 o
 -11   9   1       11.69       10.85     25.70 o
  -9   9   1      190.81      169.16     29.09 o
  -7   9   1     1189.19     1118.27     43.78 o
  -5   9   1      250.16      285.33     26.77 o
  -3   9   1      811.33      783.09     37.34 o
  -1   9   1       21.83       13.80     14.87 o
   1   9   1      836.20      830.10     25.67 o
   3   9   1      911.46      928.83     26.78 o
   5   9   1      237.53      251.45     27.02 o
   7   9   1       31.63       10.65     22.77 o
 -12  10   1      160.23      132.02     32.99 o
 -10  10   1      376.04      384.52     36.45 o
  -8  10   1      347.38      325.03     34.36 o
  -6  10   1      579.75      545.90     34.36 o
  -4  10   1      614.86      630.09     38.31 o
  -2  10   1       41.60       45.68     27.14 o
   0  10   1      651.07      646.94     25.01 o
   2  10   1      651.37      674.99     32.10 o
   4  10   1     2989.70     2808.30     61.21 o
   6  10   1      121.69      132.46     28.34 o
   8  10   1      163.67      192.31     28.13 o
 -11  11   1       14.67       18.95     29.88 o
  -9  11   1       20.00       37.15     31.73 o
  -7  11   1       97.18       93.40     29.77 o
  -5  11   1      652.33      656.66     37.93 o
  -3  11   1      117.10      128.51     26.81 o
  -1  11   1      322.36      348.84     34.17 o
   1  11   1      162.16      174.22     21.98 o
   3  11   1      534.83      465.18     34.74 o
   5  11   1      209.75      178.41     29.84 o
   7  11   1      278.32      322.75     34.36 o
 -10  12   1      136.65      186.49     38.05 o
  -8  12   1       84.16       88.21     33.68 o
  -6  12   1       84.36       86.40     31.61 o
  -4  12   1       38.74       58.16     27.70 o
  -2  12   1      612.78      571.87     39.90 o
   0  12   1      592.13      593.13     42.06 o
   2  12   1      136.97      143.68     21.84 o
   4  12   1        6.16        2.94     27.90 o
   6  12   1       74.59       54.76     31.11 o
   8  12   1      144.15      200.87     35.04 o
  -9  13   1      212.78      200.28     40.65 o
  -7  13   1      124.60      135.68     35.71 o
  -5  13   1        4.76       14.45     32.43 o
  -3  13   1      106.63      128.40     36.47 o
  -1  13   1       11.96       20.03     26.67 o
   1  13   1      326.23      346.16     27.62 o
   3  13   1      240.98      213.42     36.00 o
   5  13   1       48.29       24.54     29.22 o
   7  13   1       84.50       61.02     34.55 o
  -6  14   1       17.67       15.36     31.89 o
  -4  14   1      152.17      134.73     38.74 o
  -2  14   1      183.44      199.64     37.10 o
   0  14   1       35.51        6.74     34.38 o
   4  14   1      311.72      326.07     40.93 o
  -6 -14   2       80.72      111.02     40.22 o
  -4 -14   2       67.76       67.02     39.36 o
   0 -14   2        2.49        1.63     20.46 o
   2 -14   2       83.25       62.14     20.76 o
   4 -14   2      260.97      251.01     27.91 o
  -9 -13   2       31.56       49.38     23.13 o
  -7 -13   2      210.24      283.68     21.38 o
  -5 -13   2      250.50      262.10     42.17 o
  -1 -13   2      103.28      118.58     19.62 o
   1 -13   2      233.03      250.60     23.97 o
   3 -13   2        2.08        5.19     15.55 o
   5 -13   2      225.20      263.78     20.08 o
 -10 -12   2      189.17      209.68     23.36 o
  -8 -12   2      280.60      290.03     21.51 o
  -6 -12   2      147.62      150.84     17.35 o
  -4 -12   2       43.27       77.88     36.90 o
  -2 -12   2       28.21       43.57     17.01 o
   0 -12   2       38.19       40.13     17.73 o
   2 -12   2      136.12      144.76     15.75 o
   4 -12   2       15.61       34.08     15.10 o
   6 -12   2      155.91      150.75     18.67 o
 -11 -11   2       36.88       55.22     24.89 o
  -9 -11   2      295.87      330.01     21.33 o
  -7 -11   2      185.34      164.37     19.18 o
  -5 -11   2      111.81       88.44     10.89 o
  -3 -11   2      862.18      794.12     16.78 o
  -1 -11   2      761.45      764.24     28.06 o
   1 -11   2      207.45      200.83     19.34 o
   3 -11   2      691.30      683.12     20.07 o
   5 -11   2      318.76      295.89     17.53 o
   7 -11   2       38.46       33.71     16.81 o
   9 -11   2      119.25      118.20     38.60 o
 -12 -10   2      341.27      387.00     30.99 o
 -10 -10   2       44.83       60.50     17.70 o
  -8 -10   2      194.78      249.27     18.88 o
  -6 -10   2       85.29       90.79     10.60 o
  -4 -10   2       57.79       59.87      9.95 o
  -2 -10   2      768.65      776.80     13.30 o
   0 -10   2       42.43       63.67     12.84 o
   2 -10   2      206.22      208.80     16.83 o
   4 -10   2      246.30      219.21     16.01 o
   6 -10   2       77.13       66.54     15.62 o
   8 -10   2        1.06        3.31     15.63 o
  10 -10   2      113.67      113.06     39.99 o
 -13  -9   2      436.62      519.64     31.37 o
 -11  -9   2       11.33       34.75     20.88 o
  -9  -9   2      808.95      762.88     24.62 o
  -7  -9   2      207.06      219.68     11.36 o
  -5  -9   2      229.20      219.91     11.09 o
  -3  -9   2     1530.38     1551.21     16.21 o
  -1  -9   2      804.13      776.79     12.63 o
   1  -9   2      559.62      575.28     18.71 o
   3  -9   2      469.73      488.90     16.91 o
   5  -9   2      290.44      261.59     15.58 o
   7  -9   2       49.25       74.43     15.34 o
   9  -9   2      115.37      117.52     17.67 o
  11  -9   2        8.66       37.24     40.19 o
 -14  -8   2      373.31      392.17     44.85 o
 -12  -8   2      109.56      102.47     20.61 o
 -10  -8   2      234.85      249.69     18.77 o
  -8  -8   2     1357.14     1359.19     18.47 o
  -6  -8   2      146.53      144.64     10.31 o
  -4  -8   2      233.78      221.51      7.99 o
  -2  -8   2     1760.81     1751.06     16.12 o
   0  -8   2      133.57      127.97      8.99 o
   2  -8   2       63.51       82.91     14.15 o
   4  -8   2     2289.43     2157.68     28.92 o
   6  -8   2      726.87      710.11     25.64 o
   8  -8   2       98.86      105.31     14.40 o
  10  -8   2        7.36       19.53     16.37 o
 -15  -7   2        0.97       16.83     34.31 o
 -13  -7   2      344.91      388.74     27.20 o
 -11  -7   2       63.66       67.32     16.52 o
  -9  -7   2       41.14       45.12     11.97 o
  -7  -7   2     2255.63     2153.97     21.02 o
  -5  -7   2      193.84      164.26      9.75 o
  -3  -7   2      231.35      199.01      8.17 o
  -1  -7   2       70.81       69.30      6.89 o
   1  -7   2      830.31      822.73     10.33 o
   3  -7   2      290.62      294.50     13.76 o
   5  -7   2     1002.73     1069.34     20.62 o
   7  -7   2      152.77      124.89     13.50 o
   9  -7   2      244.68      238.24     17.25 o
  11  -7   2       70.16       89.47     16.39 o
 -14  -6   2      152.25      143.04     26.24 o
 -12  -6   2       81.54       87.64     17.10 o
 -10  -6   2      789.39      775.17     17.69 o
  -8  -6   2     2629.78     2744.81     29.97 o
  -6  -6   2      451.50      445.29     13.31 o
  -4  -6   2      185.36      203.29      8.88 o
  -2  -6   2     3772.64     3924.32     37.07 o
   0  -6   2       40.42       44.30      5.26 o
   2  -6   2       12.38       17.11      9.76 o
   4  -6   2      725.32      674.02     16.87 o
   6  -6   2      132.06      128.20     12.60 o
   8  -6   2        3.34       15.84     13.29 o
  10  -6   2      940.94      847.48     26.98 o
  12  -6   2      244.21      240.39     20.95 o
 -15  -5   2        0.57        5.83     33.95 o
 -13  -5   2       43.95       32.91     19.82 o
 -11  -5   2       38.78       50.90     15.84 o
  -9  -5   2     3389.97     3402.85     35.06 o
  -7  -5   2     1563.59     1501.97     19.49 o
  -5  -5   2     1461.19     1440.76     19.14 o
  -3  -5   2     1590.51     1916.20     15.59 o
  -1  -5   2       28.29       17.98      5.71 o
   1  -5   2      524.45      569.86     18.18 o
   3  -5   2     1863.38     2085.79     37.95 o
   5  -5   2     1073.50     1082.93     18.89 o
   7  -5   2      207.56      176.54     14.30 o
   9  -5   2       85.37       83.03     14.01 o
  11  -5   2      260.84      303.42     20.03 o
  13  -5   2      236.74      295.27     24.04 o
 -16  -4   2       27.10       12.00     22.08 o
 -14  -4   2      877.08      812.28     42.72 o
 -12  -4   2      169.68      168.15     15.14 o
 -10  -4   2      132.93      122.50     14.54 o
  -8  -4   2      534.31      467.10     16.83 o
  -6  -4   2      746.05      689.12     18.80 o
  -4  -4   2      500.86      600.15     16.46 o
  -2  -4   2     1540.82     1535.76     16.64 o
   0  -4   2      326.13      334.51      9.92 o
   2  -4   2      351.68      449.45     16.51 o
   4  -4   2       40.89       58.75     12.09 o
   6  -4   2      146.25      172.33     12.12 o
   8  -4   2      907.15      872.88     19.26 o
  10  -4   2      315.40      338.32     20.98 o
  12  -4   2      213.32      279.89     21.23 o
 -17  -3   2       21.57       33.05     24.32 o
 -15  -3   2       56.87       47.83     22.20 o
 -13  -3   2       22.79       23.75     23.51 o
 -11  -3   2      262.76      283.25     20.34 o
  -9  -3   2      453.96      482.41     28.32 o
  -7  -3   2     1123.00     1153.88     18.20 o
  -5  -3   2     4471.27     4859.78     35.90 o
  -3  -3   2     5464.40     5476.18     46.91 o
  -1  -3   2       84.45      103.19      7.83 o
   1  -3   2      670.37      733.54     22.19 o
   3  -3   2      700.12      821.78      7.44 o
   5  -3   2     2071.44     2020.20     21.39 o
   7  -3   2       62.47       81.01     11.92 o
   9  -3   2     1003.94      957.98     23.64 o
  11  -3   2      218.33      234.53     20.56 o
  13  -3   2      247.59      251.97     24.65 o
 -16  -2   2       39.12       32.96     21.00 o
 -14  -2   2     1178.35     1082.42     33.71 o
 -12  -2   2      170.35      167.42     19.07 o
 -10  -2   2      240.15      274.60     24.37 o
  -8  -2   2      303.99      367.74     14.25 o
  -6  -2   2     1741.69     1890.96     20.60 o
  -4  -2   2     1965.44     2657.59     34.17 o
  -2  -2   2     9344.62     9630.00     50.46 o
   0  -2   2      502.71      579.92      9.65 o
   2  -2   2     1168.69     1119.80      7.25 o
   4  -2   2     3660.96     3662.22     27.72 o
   6  -2   2     1977.71     1900.62     39.51 o
   8  -2   2       19.14       23.63     10.82 o
  10  -2   2       85.82      104.10     15.34 o
  12  -2   2       10.44       21.84     15.95 o
  14  -2   2       23.20       -4.79     34.94 o
 -17  -1   2       47.52       67.51     26.20 o
 -15  -1   2       37.02       29.21     19.11 o
 -13  -1   2      647.20      613.00     20.43 o
 -11  -1   2      336.59      378.15     21.03 o
  -9  -1   2      179.47      170.59     22.19 o
  -7  -1   2       28.92       35.18     13.40 o
  -5  -1   2     1047.29     1250.42     27.36 o
  -3  -1   2     5178.16     6247.31    185.45 o
  -1  -1   2     5585.78     5979.21     29.47 o
   1  -1   2      968.62      876.33      8.07 o
   3  -1   2      275.12      356.66     10.46 o
   5  -1   2      797.87      649.02     10.43 o
   7  -1   2     1092.36     1140.94     20.25 o
   9  -1   2      192.50      190.53     13.96 o
  11  -1   2       68.57       93.73     15.47 o
  13  -1   2       68.54       61.57     32.00 o
 -16   0   2        0.07       -5.53     20.31 o
 -14   0   2      820.73      787.70     28.13 o
 -12   0   2      238.87      217.24     26.42 o
 -10   0   2      100.58      110.86     16.55 o
  -8   0   2       57.79       82.09      5.07 o
  -6   0   2      247.53      254.31     14.71 o
  -4   0   2      116.13       81.41     10.92 o
  -2   0   2    33931.82    34351.41    335.68 o
   0   0   2     1539.88     1593.96     12.35 o
   2   0   2      120.50      137.91      5.89 o
   4   0   2     1287.26     1309.99     14.65 o
   6   0   2     4536.26     4456.64     33.98 o
   8   0   2     1981.62     2061.03     19.17 o
  10   0   2      338.49      345.61     13.58 o
  12   0   2       15.08       38.47     25.78 o
 -17   1   2       47.25       42.34     23.21 o
 -15   1   2       33.10       53.34     19.19 o
 -13   1   2      662.33      606.16     35.55 o
 -11   1   2      336.13      356.27     28.55 o
  -9   1   2      182.47      172.64     16.75 o
  -7   1   2       28.55       31.24     13.16 o
  -5   1   2     1047.24     1063.64     13.11 o
  -3   1   2     5081.69     6091.33     32.27 o
  -1   1   2     5679.65     6162.89     94.23 o
   1   1   2      966.75      894.19     10.19 o
   3   1   2      281.90      361.95      6.40 o
   5   1   2      795.30      703.35     11.74 o
   7   1   2     1093.18     1112.50     13.73 o
   9   1   2      185.52      180.82      9.84 o
  11   1   2       68.50       78.56     25.72 o
 -16   2   2       40.90       38.25     20.50 o
 -14   2   2     1164.10     1112.60     46.79 o
 -12   2   2      168.10      156.42     25.78 o
 -10   2   2      236.54      248.60     27.33 o
  -8   2   2      325.50      405.83     25.72 o
  -6   2   2     1713.71     1873.35     38.75 o
  -4   2   2     1996.75     2364.26     42.93 o
  -2   2   2     9363.64     9769.63    193.18 o
   0   2   2      518.55      594.41     12.38 o
   2   2   2     1157.00     1111.19     10.86 o
   4   2   2     3681.31     3646.84     23.52 o
   6   2   2     1959.35     1964.72     11.68 o
   8   2   2       16.86       33.47      7.68 o
  10   2   2       91.68      112.89     23.09 o
 -17   3   2       21.45       21.32     34.24 o
 -15   3   2       55.19       52.71     28.58 o
 -13   3   2       25.54        8.71     27.38 o
 -11   3   2      262.41      263.06     27.60 o
  -9   3   2      451.68      515.25     29.70 o
  -7   3   2     1128.18     1139.34     34.13 o
  -5   3   2     4471.98     4872.73     52.14 o
  -3   3   2     5492.78     5335.87     45.73 o
  -1   3   2       73.84       97.82     19.79 o
   1   3   2      670.33      715.76     17.24 o
   3   3   2      692.75      809.14      8.91 o
   5   3   2     2087.22     2077.51     13.05 o
   7   3   2       62.61       77.91      6.27 o
   9   3   2      997.09      983.90     24.93 o
 -16   4   2       25.27       23.10     30.24 o
 -14   4   2      889.01      780.29     43.24 o
 -12   4   2      164.09      164.49     28.86 o
 -10   4   2      139.31      161.32     26.93 o
  -8   4   2      536.05      520.00     29.37 o
  -6   4   2      754.59      741.29     28.08 o
  -4   4   2      504.54      569.32     11.76 o
  -2   4   2     1579.41     1515.86     33.73 o
   0   4   2      315.48      313.32     11.96 o
   2   4   2      342.58      460.54     11.67 o
   4   4   2       33.37       49.74     10.95 o
   6   4   2      146.33      160.98      7.58 o
   8   4   2      917.80      899.17     22.70 o
 -15   5   2        0.77       32.03     31.80 o
 -13   5   2       40.31        6.04     25.20 o
 -11   5   2       38.83       42.14     24.24 o
  -9   5   2     3381.89     3466.29     61.87 o
  -7   5   2     1552.31     1464.34     39.65 o
  -5   5   2     1459.08     1343.85     15.75 o
  -3   5   2     1604.07     1919.26     38.41 o
  -1   5   2       27.62       10.15      7.66 o
   1   5   2      524.54      552.22     17.69 o
   3   5   2     1877.13     2069.68     33.21 o
   5   5   2     1073.90     1062.22     39.97 o
   7   5   2      207.31      145.98     13.78 o
 -16   6   2       85.55       59.16     32.68 o
 -14   6   2      151.16      121.19     32.32 o
 -12   6   2       82.95       80.77     25.74 o
 -10   6   2      789.99      746.49     35.96 o
  -4   6   2      179.51      197.08     24.74 o
  -2   6   2     3760.82     3930.93     55.55 o
   0   6   2       42.30       45.36      7.91 o
   2   6   2       14.43        9.82     10.93 o
   4   6   2      743.63      685.07     20.74 o
   6   6   2      127.69      149.87     19.03 o
  -7   7   2     2219.17     2091.09     49.77 o
  -5   7   2      193.76      166.70     25.42 o
  -3   7   2      232.56      210.57     26.07 o
  -1   7   2       75.99       65.75     23.00 o
   1   7   2      830.60      813.99     36.46 o
   3   7   2      301.89      312.94     17.09 o
   5   7   2      987.65     1019.86     32.50 o
   7   7   2      152.51      141.17     20.38 o
 -14   8   2      374.04      343.35     36.19 o
 -12   8   2      105.78      103.53     27.47 o
 -10   8   2      238.82      234.67     31.66 o
  -8   8   2     1384.97     1405.11     45.62 o
  -6   8   2      150.42      152.33     23.89 o
  -4   8   2      234.21      199.97     27.97 o
  -2   8   2     1766.45     1735.52     45.67 o
   0   8   2      130.67      129.24     26.27 o
   2   8   2       60.25       72.48     16.22 o
   4   8   2     2317.23     2140.87     46.68 o
   6   8   2      727.15      723.31     31.26 o
 -13   9   2      444.00      428.73     37.96 o
 -11   9   2       11.30       25.44     29.88 o
  -9   9   2      788.71      707.72     41.07 o
  -7   9   2      213.79      237.76     29.38 o
  -5   9   2      229.74      205.19     30.90 o
  -3   9   2     1530.80     1546.11     47.59 o
  -1   9   2      807.05      818.29     39.12 o
   1   9   2      559.21      537.99     34.42 o
   3   9   2      452.71      501.25     27.47 o
   5   9   2      294.45      278.29     26.91 o
 -12  10   2      337.21      318.30     36.35 o
 -10  10   2       46.52       66.02     29.62 o
  -8  10   2      201.06      207.02     32.10 o
  -6  10   2       83.52       95.56     30.14 o
  -4  10   2       58.31       74.53     28.37 o
  -2  10   2      783.46      751.16     37.38 o
   0  10   2       39.65       72.05     24.27 o
   2  10   2      201.26      204.96     19.25 o
   4  10   2      254.81      211.87     27.62 o
   6  10   2       74.81       84.55     24.93 o
 -11  11   2       36.66       47.17     30.02 o
  -9  11   2      299.42      346.17     36.09 o
  -7  11   2      177.42      144.48     29.61 o
  -5  11   2      111.91      120.12     27.66 o
  -3  11   2      861.58      836.48     44.60 o
  -1  11   2      768.58      831.61     41.44 o
   1  11   2      207.00      184.00     28.91 o
   3  11   2      698.54      661.44     27.80 o
   5  11   2      319.54      363.61     34.21 o
 -10  12   2      185.16      173.20     34.24 o
  -8  12   2      291.22      293.34     39.96 o
  -6  12   2      145.23      127.17     31.26 o
  -4  12   2       45.57       17.82     32.82 o
  -2  12   2       26.34       66.67     27.80 o
   0  12   2       40.45       39.62     29.16 o
   2  12   2      132.80      153.16     33.85 o
   4  12   2       14.87       11.26     27.50 o
   6  12   2      151.65      202.63     32.81 o
  -9  13   2       31.05       47.96     33.99 o
  -7  13   2      206.68      253.18     35.54 o
  -5  13   2      249.93      251.86     37.91 o
  -3  13   2      603.76      564.12     45.37 o
  -1  13   2      103.93      151.47     36.44 o
   1  13   2      233.46      204.08     33.63 o
  -6  14   2       81.32       89.00     40.13 o
  -4  14   2       67.09       87.73     38.94 o
  -2  14   2       47.29       69.53     37.31 o
   0  14   2        3.00       -8.61     36.74 o
  -6 -14   3       78.91      126.45     44.21 o
  -4 -14   3      281.78      290.95     44.15 o
  -2 -14   3       16.04       36.85     21.96 o
   0 -14   3        7.13        6.93     21.60 o
   2 -14   3       23.49       39.49     20.83 o
  -9 -13   3       31.18       52.97     31.01 o
  -7 -13   3       78.95       95.74     35.76 o
  -5 -13   3       81.14      185.73     37.87 o
  -3 -13   3       83.36       94.15     20.09 o
  -1 -13   3       68.78       91.52     21.83 o
   1 -13   3      268.49      304.02     22.06 o
   3 -13   3        4.75       -1.00     16.55 o
 -10 -12   3      348.83      307.09     30.04 o
  -8 -12   3       70.71       57.79     22.16 o
  -6 -12   3      395.37      416.67     41.25 o
  -4 -12   3       58.29       69.73     16.30 o
  -2 -12   3       58.85       75.70     18.59 o
   0 -12   3      292.67      293.03     24.45 o
   2 -12   3       28.30       37.85     15.35 o
   4 -12   3       17.20       32.99     15.84 o
   6 -12   3      120.53      121.32     28.79 o
 -11 -11   3      359.25      361.53     30.58 o
  -9 -11   3      273.44      267.84     60.41 o
  -7 -11   3       65.74       89.08     13.08 o
  -5 -11   3      298.45      291.93     14.90 o
  -3 -11   3      161.62      137.75     19.13 o
  -1 -11   3      430.19      416.43     18.71 o
   1 -11   3      141.48      148.64     17.04 o
   3 -11   3      610.97      547.90     19.80 o
   5 -11   3      213.00      275.88     25.68 o
   7 -11   3       81.34       85.67     16.91 o
 -12 -10   3      220.96      230.97     28.52 o
 -10 -10   3      297.34      242.80     24.05 o
  -8 -10   3       59.11       63.75     13.04 o
  -6 -10   3      319.75      320.97     15.06 o
  -4 -10   3      635.83      607.28     17.02 o
  -2 -10   3      766.34      759.67     19.85 o
   0 -10   3      455.28      444.17     18.98 o
   2 -10   3      517.29      493.22     18.56 o
   4 -10   3       12.70       16.17     15.07 o
   6 -10   3      237.34      253.35     17.50 o
   8 -10   3      136.10      169.63     19.27 o
 -13  -9   3       97.42      110.17     24.36 o
 -11  -9   3      359.03      360.00     27.57 o
  -9  -9   3       20.29       33.09     12.04 o
  -7  -9   3       63.04       59.35     11.57 o
  -5  -9   3       84.32       87.50     11.94 o
  -3  -9   3      741.28      621.36     18.45 o
  -1  -9   3     1136.30     1111.89     30.16 o
   1  -9   3     3108.48     3039.94     36.37 o
   3  -9   3      144.14      136.95     14.13 o
   5  -9   3       56.33       74.85     14.36 o
   7  -9   3       56.08       59.65     14.85 o
   9  -9   3       72.82       76.16     17.84 o
 -14  -8   3       64.91       91.32     26.29 o
 -12  -8   3      149.48      186.29     19.94 o
 -10  -8   3      482.77      458.37     20.13 o
  -8  -8   3      205.84      208.09     13.43 o
  -6  -8   3     1100.56     1072.99     19.00 o
  -4  -8   3      117.95      143.25      9.39 o
  -2  -8   3      229.54      272.96     11.10 o
   0  -8   3      271.16      259.95     16.08 o
   2  -8   3      923.01      936.38     19.49 o
   4  -8   3       71.09       61.12     13.19 o
   6  -8   3      328.21      315.52     16.95 o
   8  -8   3       19.64        8.25     15.51 o
  10  -8   3       35.94       32.24     17.02 o
 -15  -7   3       59.94       53.19     22.49 o
 -13  -7   3      162.84      164.79     18.72 o
 -11  -7   3      373.97      377.85     16.40 o
  -9  -7   3      515.72      522.86     20.29 o
  -7  -7   3      696.71      642.81     15.96 o
  -5  -7   3     1236.97     1199.93     18.80 o
  -3  -7   3      621.17      621.88     12.88 o
  -1  -7   3      465.27      468.91     11.68 o
   1  -7   3     1037.65      989.07     22.26 o
   3  -7   3      334.15      349.79     15.59 o
   5  -7   3      339.98      317.51     15.00 o
   7  -7   3      475.19      481.21     19.22 o
   9  -7   3       14.29       28.77     15.62 o
  11  -7   3        8.49       45.53     25.28 o
 -16  -6   3       35.74       40.07     28.76 o
 -14  -6   3      143.46      145.92     25.49 o
 -12  -6   3      581.31      605.90     20.09 o
 -10  -6   3      448.40      448.35     15.88 o
  -8  -6   3       66.81       62.67     13.70 o
  -6  -6   3      489.75      430.17     15.60 o
  -4  -6   3     1687.08     1587.66     22.16 o
  -2  -6   3      822.81      839.24     13.76 o
   0  -6   3       98.97       84.53      4.98 o
   2  -6   3      160.94      205.92     12.76 o
   4  -6   3      129.19      126.18     13.03 o
   6  -6   3      727.48      657.78     18.94 o
   8  -6   3       70.58       49.15     14.83 o
  10  -6   3       66.69       79.55     16.25 o
 -15  -5   3       20.10       31.92     30.10 o
 -13  -5   3      496.17      490.38     21.61 o
 -11  -5   3      323.18      335.64     15.44 o
  -9  -5   3      624.70      678.11     27.54 o
  -7  -5   3     1393.73     1374.54     50.55 o
  -5  -5   3     5901.58     5717.62     66.41 o
  -3  -5   3      516.27      551.43     14.13 o
  -1  -5   3      177.38      163.53     14.71 o
   1  -5   3      717.48      758.61     17.54 o
   3  -5   3       34.72       43.91     11.48 o
   5  -5   3      900.31      828.03     17.96 o
   7  -5   3      981.40      899.33     20.51 o
   9  -5   3       27.09       34.94     14.34 o
  11  -5   3       74.35       80.21     18.31 o
 -16  -4   3      138.14      128.66     25.60 o
 -14  -4   3      146.46      114.60     19.92 o
 -12  -4   3      377.46      400.49     24.49 o
 -10  -4   3      244.93      192.01     15.84 o
  -8  -4   3       30.28       47.88     13.31 o
  -6  -4   3     1564.52     1443.17     24.79 o
  -4  -4   3      877.19     1117.20     21.01 o
  -2  -4   3      117.03      115.23     12.51 o
   0  -4   3      233.41      262.69      8.93 o
   2  -4   3      178.27      205.38     10.07 o
   4  -4   3      401.42      387.31     18.47 o
   6  -4   3     1150.88     1083.40     20.29 o
   8  -4   3       38.83       36.91     14.79 o
  10  -4   3       93.45      107.87     18.12 o
  12  -4   3      242.90      235.86     22.55 o
 -17  -3   3      383.91      342.40     28.77 o
 -15  -3   3        3.01       -4.25     22.28 o
 -13  -3   3     1429.90     1419.46     45.53 o
 -11  -3   3      254.74      303.16     29.43 o
  -9  -3   3      476.14      461.49     17.45 o
  -7  -3   3      470.51      440.66     15.06 o
  -5  -3   3     5325.72     5725.68     53.23 o
  -3  -3   3     1642.10     1935.54     60.28 o
  -1  -3   3      202.91      186.06     16.93 o
   1  -3   3     1790.46     2086.90     18.88 o
   3  -3   3       28.82       26.29      5.14 o
   5  -3   3      591.25      525.48     14.68 o
   7  -3   3       80.36       77.87     14.95 o
   9  -3   3      215.74      196.01     17.51 o
  11  -3   3      305.03      328.94     20.73 o
 -16  -2   3      139.17      120.31     24.83 o
 -14  -2   3      121.61      125.78     21.72 o
 -12  -2   3      247.45      254.58     20.56 o
 -10  -2   3      289.93      326.30     28.93 o
  -8  -2   3      244.25      241.90     14.31 o
  -6  -2   3      504.20      579.00     18.16 o
  -4  -2   3     3451.01     3922.18     43.26 o
  -2  -2   3     1129.80      955.17     37.41 o
   0  -2   3       49.43       50.30      8.54 o
   2  -2   3     1871.50     1835.17     25.01 o
   4  -2   3      489.83      510.72     16.59 o
   6  -2   3      765.12      717.15     19.03 o
   8  -2   3      523.99      482.42     15.60 o
  10  -2   3      217.08      223.52     18.27 o
  12  -2   3      255.32      263.60     20.15 o
 -17  -1   3       47.71       64.23     25.28 o
 -15  -1   3      118.49       96.84     30.83 o
 -13  -1   3      463.15      455.47     24.63 o
 -11  -1   3      352.61      342.25     22.05 o
  -9  -1   3      448.72      462.87     15.86 o
  -7  -1   3       74.24      104.85     15.76 o
  -5  -1   3     4688.43     5923.96     82.45 o
  -3  -1   3     4106.18     3706.44     19.73 o
  -1  -1   3     3038.91     2865.44     13.86 o
   1  -1   3     2590.55     2423.87     27.49 o
   3  -1   3      696.59      618.28     14.75 o
   5  -1   3      500.24      480.32     13.83 o
   7  -1   3     1625.50     1653.56     21.99 o
   9  -1   3      116.12      107.97     14.65 o
  11  -1   3       82.66       96.07     16.60 o
  13  -1   3      363.32      349.73     40.03 o
 -16   0   3      898.00      867.00     46.38 o
 -14   0   3       45.69       49.67     18.66 o
 -12   0   3      294.84      296.19     22.42 o
 -10   0   3      353.55      377.75     21.06 o
  -8   0   3     1709.74     1955.76     30.18 o
  -6   0   3      152.00       74.80     14.09 o
  -4   0   3      150.66      153.67      8.68 o
  -2   0   3     3827.52     3160.10     38.14 o
   0   0   3      963.64      867.19     13.98 o
   2   0   3       16.66        7.48      6.90 o
   4   0   3      489.16      538.95     12.82 o
   6   0   3     1007.60     1024.56     13.70 o
   8   0   3      104.69      113.97     11.83 o
  10   0   3        0.18        6.83     13.19 o
  12   0   3        0.28       -6.15     30.82 o
 -17   1   3       49.88       46.21     23.58 o
 -15   1   3      118.75       76.79     28.04 o
 -13   1   3      467.32      438.76     32.40 o
 -11   1   3      343.36      318.45     21.88 o
  -9   1   3      448.26      461.60     10.21 o
  -7   1   3       82.79       97.36      9.62 o
  -3   1   3     4110.20     3702.65     36.12 o
  -1   1   3     3051.83     2912.08     31.50 o
   1   1   3     2582.17     2469.09     13.57 o
   3   1   3      698.21      644.94     11.49 o
   5   1   3      479.05      487.34      9.16 o
   7   1   3     1657.63     1708.35     20.50 o
   9   1   3      115.98      108.58     18.65 o
  11   1   3       78.67       71.93     28.29 o
 -16   2   3      142.07      127.36     31.19 o
 -14   2   3      120.33      122.10     27.80 o
 -12   2   3      239.82      270.65     28.46 o
 -10   2   3      286.14      337.83     20.47 o
  -8   2   3      241.68      230.26      9.87 o
  -6   2   3      483.03      460.79     12.55 o
  -4   2   3     3453.64     3806.32     23.09 o
  -2   2   3     1130.94      989.74     15.18 o
   0   2   3       58.92       61.99      6.54 o
   2   2   3     1861.34     1836.88     23.44 o
   4   2   3      491.09      497.81     10.57 o
   6   2   3      752.74      731.03     15.42 o
   8   2   3      513.71      457.30     22.17 o
  10   2   3      221.59      173.27     26.98 o
 -17   3   3      390.26      352.87     42.20 o
 -15   3   3        2.97        6.99     26.74 o
 -13   3   3     1419.03     1406.88     48.71 o
 -11   3   3      264.09      285.16     28.55 o
  -9   3   3      476.63      441.16     28.07 o
  -7   3   3      486.34      431.17     21.00 o
  -5   3   3     5360.52     5569.45    112.78 o
  -3   3   3     1639.92     1930.24     38.64 o
  -1   3   3      187.64      177.19     11.05 o
   1   3   3     1837.30     2172.22     19.48 o
   3   3   3       28.89       29.43      5.18 o
   5   3   3      601.55      546.52     12.31 o
   7   3   3       81.62       96.00     17.04 o
   9   3   3      216.21      205.11     29.25 o
 -16   4   3      136.89       92.69     36.04 o
 -14   4   3      142.18      139.83     33.35 o
 -12   4   3      378.82      413.85     35.35 o
 -10   4   3      241.75      222.80     28.64 o
  -8   4   3       33.14       40.90     22.51 o
  -6   4   3     1584.62     1463.05     27.18 o
  -4   4   3      879.20     1132.46     31.48 o
  -2   4   3      117.58      115.39     19.05 o
   0   4   3      241.86      270.24     15.26 o
   2   4   3      172.00      201.19      4.12 o
   4   4   3      397.79      354.48      9.46 o
   6   4   3     1151.90     1112.67     42.14 o
   8   4   3       39.46       -0.57     27.18 o
 -15   5   3       20.04       11.34     28.88 o
 -13   5   3      497.69      482.77     36.15 o
 -11   5   3      328.76      360.30     31.83 o
  -9   5   3      623.34      650.92     33.36 o
  -7   5   3     1407.44     1400.23     41.27 o
  -5   5   3     5876.05     5675.76     60.94 o
  -3   5   3      515.62      586.50     30.14 o
  -1   5   3      169.49      125.68     25.58 o
   1   5   3      731.54      757.05     21.21 o
   3   5   3       34.61       46.16     13.78 o
   5   5   3      909.35      809.34     42.38 o
   7   5   3      977.88      862.77     42.01 o
   9   5   3       26.94       52.03     29.23 o
 -16   6   3       35.36       65.60     32.46 o
 -14   6   3      143.94      166.76     32.23 o
 -12   6   3      591.87      515.31     37.13 o
 -10   6   3      439.92      411.76     33.10 o
  -4   6   3     1702.72     1529.04     39.08 o
  -2   6   3      818.65      850.41     23.01 o
   0   6   3      107.60       92.74      6.39 o
   2   6   3      154.57      170.13     16.26 o
   4   6   3      131.72      110.17     34.00 o
   6   6   3      737.46      723.38     39.32 o
   8   6   3       74.09       30.72     30.81 o
 -15   7   3       60.06       26.59     34.18 o
  -5   7   3     1244.03     1193.21     41.46 o
  -3   7   3      621.25      633.57     29.64 o
  -1   7   3      482.81      478.10     42.83 o
   1   7   3     1036.43     1015.11     30.80 o
   3   7   3      335.12      327.69     20.56 o
   5   7   3      339.27      365.43     36.89 o
  -8   8   3      203.47      205.16     27.86 o
  -6   8   3     1104.85     1085.28     44.22 o
  -4   8   3      121.69      151.22     29.20 o
  -2   8   3      221.70      284.67     29.09 o
   0   8   3      266.21      285.49     25.80 o
   2   8   3      910.44      952.43     37.38 o
   4   8   3       73.15       76.95     22.23 o
 -13   9   3       97.18       99.05     35.62 o
 -11   9   3      370.23      398.94     38.87 o
  -9   9   3       20.35       27.27     28.98 o
  -7   9   3       68.40       97.50     29.05 o
  -5   9   3       82.20       89.45     27.56 o
  -3   9   3      742.89      674.92     37.14 o
  -1   9   3     1132.92     1088.00     40.85 o
   1   9   3     3152.11     3121.06     62.22 o
   3   9   3      143.66      151.69     25.75 o
 -12  10   3      219.69      242.49     38.99 o
 -10  10   3      295.08      195.67     35.91 o
  -8  10   3       56.60       49.83     29.67 o
  -6  10   3      314.69      290.08     34.98 o
  -4  10   3      635.52      618.76     38.17 o
  -2  10   3      767.69      747.94     41.32 o
   0  10   3      452.58      447.25     33.18 o
   2  10   3      508.56      450.23     34.53 o
 -11  11   3      366.54      377.63     38.38 o
  -9  11   3      273.13      293.27     38.18 o
  -7  11   3       67.16       51.98     32.37 o
  -5  11   3      310.81      372.46     36.51 o
  -3  11   3      162.54      119.21     26.87 o
  -1  11   3      428.58      390.95     33.09 o
   1  11   3      146.49      171.49     31.45 o
   3  11   3      611.26      543.10     38.31 o
 -10  12   3      343.05      273.57     42.41 o
  -8  12   3       69.08       58.22     31.56 o
  -6  12   3      395.40      445.78     37.00 o
  -4  12   3       57.59       84.81     29.60 o
  -2  12   3       59.74       75.18     27.64 o
   0  12   3      301.66      285.57     32.88 o
   2  12   3       26.24       28.17     30.30 o
  -7  13   3       81.49       63.96     30.85 o
  -5  13   3       81.99      148.93     34.88 o
  -3  13   3       83.50       75.89     36.23 o
  -1  13   3       67.47       77.66     34.95 o
   1  13   3      267.11      335.72     38.80 o
  -4  14   3      280.52      429.57     45.14 o
  -2  14   3       15.01       19.38     36.83 o
   0  14   3        7.74       -2.45     30.60 o
   2  14   3       23.07       25.38     36.11 o
  -4 -14   4      106.81      121.69     39.02 o
  -2 -14   4       40.55       58.68     25.25 o
  -7 -13   4      163.10      203.90     43.39 o
  -5 -13   4       89.18       90.38     19.18 o
  -3 -13   4      214.29      212.84     24.82 o
  -1 -13   4       11.28       20.48     22.87 o
   1 -13   4        5.65       17.99     23.10 o
 -10 -12   4      230.48      212.86     26.34 o
  -8 -12   4       49.09       78.23     38.49 o
  -6 -12   4       48.93       27.54     17.11 o
  -4 -12   4      224.10      222.93     19.23 o
  -2 -12   4        6.43       20.41     20.58 o
   0 -12   4      571.56      561.93     35.46 o
   2 -12   4      141.32      148.71     17.18 o
   4 -12   4        9.79       12.78     31.01 o
 -11 -11   4      209.63      223.46     27.78 o
  -9 -11   4      157.81      196.43     23.71 o
  -7 -11   4       23.51       33.82     13.47 o
  -5 -11   4      348.17      292.49     18.35 o
  -3 -11   4      162.26      150.89     21.11 o
  -1 -11   4       21.36       33.91     15.06 o
   1 -11   4      757.77      728.49     20.96 o
   3 -11   4      535.02      573.38     21.46 o
   5 -11   4      103.88      108.83     17.31 o
 -12 -10   4      142.44      136.86     21.41 o
 -10 -10   4      249.73      254.16     16.08 o
  -8 -10   4        5.05       24.70     13.24 o
  -6 -10   4      166.75      165.09     13.64 o
  -4 -10   4      522.18      528.98     20.94 o
  -2 -10   4       20.63       21.16     13.19 o
   0 -10   4      212.97      217.14     22.87 o
   2 -10   4      309.96      298.58     16.69 o
   4 -10   4       96.75      108.75     15.68 o
   6 -10   4      161.52      219.43     19.46 o
 -13  -9   4       57.82       44.06     19.29 o
 -11  -9   4       28.90       31.29     13.83 o
  -9  -9   4       30.75       37.72     12.89 o
  -7  -9   4       42.72       69.31     12.51 o
  -5  -9   4      926.59      891.04     18.69 o
  -3  -9   4       82.95       95.62     13.95 o
  -1  -9   4      525.67      502.90     19.79 o
   1  -9   4      400.78      408.94     16.74 o
   3  -9   4      659.82      686.59     25.18 o
   5  -9   4       19.95       44.15     15.54 o
   7  -9   4       59.84       63.13     17.35 o
 -14  -8   4      225.73      285.48     23.64 o
 -12  -8   4      234.91      216.91     16.55 o
 -10  -8   4       80.12       69.59     13.12 o
  -8  -8   4      190.72      196.11     13.67 o
  -6  -8   4      245.74      208.17     13.37 o
  -4  -8   4      872.93      827.53     17.20 o
  -2  -8   4      974.15      942.61     21.52 o
   0  -8   4      484.13      473.53     19.47 o
   2  -8   4      499.21      477.39     17.25 o
   4  -8   4       98.14      101.47     13.93 o
   6  -8   4        8.94       18.20     14.80 o
   8  -8   4       44.33       70.21     21.05 o
 -15  -7   4      274.18      274.54     29.51 o
 -13  -7   4      137.49      112.18     16.23 o
 -11  -7   4      157.28      156.70     15.43 o
  -9  -7   4      197.89      213.81     15.76 o
  -7  -7   4      409.58      429.83     18.33 o
  -5  -7   4      729.32      741.34     20.39 o
  -3  -7   4      364.90      341.52     15.88 o
  -1  -7   4     1486.96     1478.92     25.01 o
   1  -7   4       63.33       66.73     12.74 o
   3  -7   4      344.27      339.28     15.68 o
   5  -7   4      191.44      181.26     15.27 o
   7  -7   4      188.99      192.20     16.63 o
   9  -7   4      193.14      245.44     23.04 o
 -16  -6   4      209.71      270.56     42.73 o
 -14  -6   4       18.10        7.86     18.45 o
 -12  -6   4      836.99      788.98     20.51 o
 -10  -6   4     1602.46     1557.02     27.62 o
  -8  -6   4      538.60      531.54     22.79 o
  -6  -6   4       79.26       78.61     12.58 o
  -4  -6   4     1527.34     1438.82     23.13 o
  -2  -6   4      152.26      147.85     12.78 o
   0  -6   4     2823.00     2871.10     26.79 o
   2  -6   4      519.44      457.62     15.14 o
   4  -6   4      242.41      203.95     14.47 o
   6  -6   4      231.31      250.52     16.15 o
   8  -6   4      200.62      204.65     18.41 o
  10  -6   4       80.63       83.15     26.99 o
 -15  -5   4        3.41       28.01     22.44 o
 -13  -5   4       50.33       46.81     16.15 o
 -11  -5   4      170.31      160.85     16.57 o
  -9  -5   4     1140.89     1141.26     23.90 o
  -7  -5   4       97.75      116.47     16.60 o
  -5  -5   4     1537.60     1429.00     21.93 o
  -3  -5   4      419.22      398.28     23.69 o
  -1  -5   4      658.97      678.22     18.25 o
   1  -5   4      539.55      535.61     14.44 o
   3  -5   4      400.32      373.42     16.29 o
   5  -5   4     1515.36     1400.82     22.99 o
   7  -5   4      198.93      181.43     14.56 o
   9  -5   4      172.71      197.93     20.15 o
 -16  -4   4      371.06      375.58     28.82 o
 -14  -4   4       13.44       16.71     29.20 o
 -12  -4   4      450.85      403.74     18.82 o
 -10  -4   4     1024.74     1046.60     35.33 o
  -8  -4   4      611.97      608.41     20.52 o
  -6  -4   4      920.41     1034.58     52.49 o
  -4  -4   4     1550.19     1470.16     24.16 o
  -2  -4   4      431.38      456.87     18.03 o
   0  -4   4       45.01       46.62      9.90 o
   2  -4   4      969.73      893.99     16.39 o
   4  -4   4       26.99       38.33     11.42 o
   6  -4   4      282.28      294.46     15.02 o
   8  -4   4      289.30      290.31     22.30 o
  10  -4   4       24.25        9.75     18.32 o
 -17  -3   4       21.70       -2.17     23.50 o
 -15  -3   4      384.47      377.53     27.35 o
 -13  -3   4      516.70      464.54     25.79 o
 -11  -3   4      758.22      772.06     27.33 o
  -9  -3   4      324.65      320.12     19.86 o
  -7  -3   4      140.82      176.84     13.76 o
  -5  -3   4     3039.56     2879.42     52.78 o
  -3  -3   4     2125.85     2073.31     23.05 o
  -1  -3   4      117.22      103.60      5.68 o
   1  -3   4      612.55      627.68     12.65 o
   3  -3   4      225.61      198.33     11.76 o
   5  -3   4       42.64       56.50     13.48 o
   7  -3   4      988.96      885.61     23.75 o
   9  -3   4      338.52      330.68     20.02 o
  11  -3   4       47.78       73.32     18.81 o
 -16  -2   4     1363.31     1377.55     53.84 o
 -14  -2   4      146.98      150.00     23.20 o
 -12  -2   4      157.64      148.74     21.21 o
 -10  -2   4      535.20      565.34     20.02 o
  -8  -2   4       39.91       44.32     10.37 o
  -6  -2   4     2371.06     2749.96     32.09 o
  -4  -2   4     4306.22     3984.85     36.15 o
  -2  -2   4      129.53      108.77      5.96 o
   0  -2   4     1247.73     1245.33     16.16 o
   2  -2   4     1544.62     1453.37     21.14 o
   4  -2   4      164.51      161.95     13.89 o
   6  -2   4       45.77       44.16     11.65 o
   8  -2   4      133.35      119.17     13.98 o
  10  -2   4      138.79      146.19     18.74 o
 -17  -1   4       72.07       84.04     36.24 o
 -15  -1   4      179.34      174.13     23.78 o
 -13  -1   4       59.17       47.71     20.94 o
 -11  -1   4      514.48      532.66     36.84 o
  -9  -1   4      600.46      555.61     17.86 o
  -7  -1   4     1014.88     1298.22     39.15 o
  -5  -1   4     1184.35      936.91     20.85 o
  -3  -1   4      156.00      174.74      5.64 o
  -1  -1   4     1074.72     1092.85     17.32 o
   1  -1   4      716.17      599.72     15.60 o
   3  -1   4     2085.28     1921.38     18.66 o
   5  -1   4     1221.86     1273.12     20.27 o
   7  -1   4       62.32       67.44     12.59 o
   9  -1   4        2.22        9.00     14.56 o
  11  -1   4      122.93      180.29     37.92 o
 -16   0   4     1065.63     1042.56     76.64 o
 -14   0   4      677.66      686.55     29.65 o
 -12   0   4      263.69      226.07     21.02 o
 -10   0   4        3.44       34.01     18.54 o
  -8   0   4      334.96      320.43     26.10 o
  -6   0   4     3510.24     3448.34     38.29 o
  -4   0   4     2731.99     2521.08     37.14 o
  -2   0   4       28.14       12.02      7.87 o
   0   0   4       43.21       41.85      5.06 o
   2   0   4     2092.94     1999.94     17.96 o
   4   0   4     1812.88     1759.84     21.23 o
   6   0   4       13.92       14.39     10.87 o
   8   0   4      114.09      116.37     12.87 o
  10   0   4       47.22       41.21     27.78 o
 -17   1   4       76.80       96.74     37.26 o
 -15   1   4      188.37      209.18     33.85 o
 -13   1   4       59.42       44.10     20.19 o
 -11   1   4      494.65      460.69     24.67 o
  -9   1   4      600.26      553.22     15.44 o
  -7   1   4     1013.83     1103.89     27.52 o
  -5   1   4     1197.10      987.66     27.90 o
  -3   1   4      167.73      198.85     10.87 o
  -1   1   4     1076.29     1089.17     14.29 o
   1   1   4      699.37      594.62     11.32 o
   3   1   4     2080.28     2009.40     22.74 o
   5   1   4     1221.00     1278.30     23.70 o
   7   1   4       57.10       57.58     13.13 o
   9   1   4        1.70       16.14     27.67 o
  11   1   4      123.31      141.94     32.40 o
 -16   2   4     1350.54     1399.64     58.16 o
 -14   2   4      143.99      145.33     33.30 o
 -12   2   4      156.38      136.72     25.23 o
 -10   2   4      538.77      549.64     14.27 o
  -8   2   4       36.88       46.94     11.74 o
  -6   2   4     2401.56     2701.85     97.87 o
  -4   2   4     4288.02     4135.84     26.63 o
  -2   2   4      136.27      122.62     10.83 o
   0   2   4     1240.40     1247.84     14.42 o
   2   2   4     1566.01     1478.66     27.50 o
   4   2   4      170.39      157.02     10.80 o
   6   2   4       48.58       84.02     18.99 o
   8   2   4      125.82      130.59     20.01 o
  10   2   4      138.72      165.96     30.83 o
 -17   3   4       23.17       10.89     31.67 o
 -15   3   4      393.86      360.07     39.57 o
 -13   3   4      516.36      487.55     37.81 o
 -11   3   4      750.61      756.04     37.16 o
  -9   3   4      313.51      273.94     15.40 o
  -7   3   4      140.47      139.91     13.47 o
  -5   3   4     3028.86     3003.71     24.36 o
  -3   3   4     2160.60     2207.32     25.04 o
  -1   3   4      117.85      126.09     15.48 o
   1   3   4      588.48      590.17     10.90 o
   3   3   4      228.52      205.82      7.61 o
   5   3   4       42.79       83.56     29.09 o
   7   3   4      983.66      950.03     43.49 o
   9   3   4      345.50      375.07     37.64 o
 -16   4   4      374.90      395.52     41.05 o
 -14   4   4       12.27       30.12     31.22 o
 -12   4   4      453.65      432.71     33.15 o
 -10   4   4     1020.78     1084.86     41.69 o
  -8   4   4      613.65      632.05     20.10 o
  -6   4   4      902.79      996.54     23.72 o
  -4   4   4     1588.22     1485.62     38.62 o
  -2   4   4      439.67      478.77     15.94 o
   0   4   4       43.25       42.42      6.49 o
   2   4   4      955.33      845.53     11.84 o
   4   4   4       27.11       91.70     34.06 o
   6   4   4      277.28      286.22     35.80 o
   8   4   4      291.27      293.13     37.27 o
 -15   5   4        4.12       13.13     30.76 o
 -13   5   4       50.75       44.22     30.58 o
 -11   5   4      165.94      170.92     31.58 o
  -9   5   4     1131.36     1113.88     24.18 o
  -7   5   4       98.41      122.95     21.81 o
  -5   5   4     1536.42     1413.42     39.57 o
  -3   5   4      410.13      406.71     30.46 o
  -1   5   4      657.09      661.39     21.78 o
   1   5   4      560.29      549.21     16.36 o
   3   5   4      399.56      343.65     19.21 o
   5   5   4     1515.75     1412.35     51.75 o
   7   5   4      202.63      215.01     36.49 o
   9   5   4      176.44      186.18     36.94 o
 -16   6   4      213.25      214.99     37.02 o
 -14   6   4       18.46        2.39     28.72 o
 -12   6   4      828.27      776.80     44.32 o
 -10   6   4     1631.62     1657.85     52.55 o
  -6   6   4       78.20       33.84     23.82 o
  -4   6   4     1523.79     1391.55     41.72 o
  -2   6   4      157.68      150.93     25.47 o
   0   6   4     2797.16     2822.56     38.52 o
   2   6   4      527.24      502.32     34.31 o
   4   6   4      240.79      211.05     33.43 o
   6   6   4      233.46      237.60     37.46 o
   8   6   4      197.89      202.08     38.57 o
 -15   7   4      272.03      285.48     41.78 o
  -5   7   4      711.14      727.66     35.74 o
  -3   7   4      356.14      309.41     21.73 o
  -1   7   4     1487.33     1478.99     35.49 o
   1   7   4       70.07       55.79     17.63 o
   3   7   4      352.54      358.40     20.50 o
   5   7   4      192.07      213.60     35.52 o
   7   7   4      186.73      173.20     39.54 o
  -6   8   4      247.22      269.58     31.02 o
  -4   8   4      878.90      846.39     53.45 o
  -2   8   4      981.59      999.22     38.52 o
   0   8   4      477.01      525.46     35.85 o
   2   8   4      501.80      498.48     23.41 o
   4   8   4       98.74       98.46     37.62 o
   6   8   4        8.37      -11.95     36.52 o
 -13   9   4       58.04       22.42     31.58 o
 -11   9   4       27.25       10.99     32.02 o
  -9   9   4       32.36       46.71     28.11 o
  -7   9   4       42.73       45.84     24.15 o
  -5   9   4      908.16      891.88     42.04 o
  -3   9   4       80.51       92.79     23.68 o
  -1   9   4      526.56      504.36     34.74 o
   1   9   4      399.08      401.94     31.49 o
   3   9   4      661.98      705.46     35.90 o
 -12  10   4      142.79      114.17     37.66 o
 -10  10   4      249.00      289.90     39.03 o
  -8  10   4        5.30       32.14     29.82 o
  -6  10   4      168.32      159.04     31.50 o
  -4  10   4      531.33      509.54     35.00 o
  -2  10   4       22.55       23.90     25.03 o
   0  10   4      210.92      197.18     29.45 o
   2  10   4      309.68      287.30     30.64 o
 -11  11   4      204.05      212.25     36.21 o
  -9  11   4      154.67      203.05     36.89 o
  -7  11   4       23.41       37.97     33.44 o
  -5  11   4      345.38      344.03     37.54 o
  -3  11   4      169.97      175.20     34.09 o
  -1  11   4       20.97       22.45     26.95 o
   1  11   4      757.74      701.94     42.55 o
   3  11   4      538.23      610.04     39.89 o
 -10  12   4      239.33      235.79     40.43 o
  -8  12   4       48.85       31.73     31.88 o
  -6  12   4       50.51       46.42     28.76 o
  -4  12   4      220.01      258.93     36.96 o
  -2  12   4        5.71       37.44     33.07 o
   0  12   4      564.08      642.07     43.10 o
   2  12   4      147.24      145.72     31.44 o
  -7  13   4      162.43      194.26     35.91 o
  -5  13   4       93.24      111.18     38.70 o
  -3  13   4      215.58      214.57     35.37 o
  -1  13   4       11.43       17.80     35.54 o
   1  13   4        6.49       30.04     34.29 o
  -5 -13   5       48.67       53.97     20.77 o
  -3 -13   5      100.99       92.89     21.03 o
  -1 -13   5       10.00       15.20     24.74 o
 -10 -12   5       23.82       59.96     37.87 o
  -8 -12   5      268.30      250.95     21.62 o
  -6 -12   5       48.45       72.00     18.03 o
  -4 -12   5       86.20       94.63     19.00 o
  -2 -12   5      288.35      250.19     25.49 o
   0 -12   5      163.34      125.04     25.28 o
   2 -12   5        7.99      -13.60     34.31 o
 -11 -11   5       81.76       93.11     24.33 o
  -9 -11   5       62.34       72.45     17.74 o
  -7 -11   5       23.49       56.04     17.04 o
  -5 -11   5        9.21       16.45     16.99 o
  -3 -11   5       70.21       93.66     23.38 o
  -1 -11   5      233.44      247.01     18.80 o
   1 -11   5      110.76       97.15     20.05 o
   3 -11   5      439.10      486.57     26.27 o
 -12 -10   5      223.38      238.45     22.81 o
 -10 -10   5        4.24       22.60     14.39 o
  -8 -10   5      149.80      145.87     14.94 o
  -6 -10   5       32.24       21.78     17.05 o
  -4 -10   5      244.83      275.92     18.79 o
  -2 -10   5     1218.82     1150.17     27.67 o
   0 -10   5       87.02       87.17     15.48 o
   2 -10   5       21.47       26.94     19.09 o
   4 -10   5       38.45       48.06     19.46 o
 -13  -9   5       23.68       43.80     15.00 o
 -11  -9   5       82.60       74.68     14.21 o
  -9  -9   5       41.68       50.57     13.71 o
  -7  -9   5      460.21      434.66     16.78 o
  -5  -9   5      258.44      261.30     18.05 o
  -3  -9   5      595.41      558.04     20.58 o
  -1  -9   5      119.81      129.95     19.48 o
   1  -9   5        8.31       17.61     13.38 o
   3  -9   5      337.75      410.41     22.72 o
   5  -9   5      361.60      383.43     23.66 o
 -14  -8   5      179.74      197.30     18.12 o
 -12  -8   5      298.69      296.81     18.86 o
 -10  -8   5       19.74       23.34     12.87 o
  -8  -8   5      438.82      442.31     16.91 o
  -6  -8   5        5.31       15.16     14.40 o
  -4  -8   5      133.72      123.22     15.20 o
  -2  -8   5       55.10       66.55     14.58 o
   0  -8   5     1238.93     1212.75     22.65 o
   2  -8   5       71.83       93.70     17.37 o
   4  -8   5      240.58      242.91     20.50 o
   6  -8   5       40.25       61.65     18.86 o
 -15  -7   5      124.12      124.02     17.62 o
 -13  -7   5       78.91       66.68     16.27 o
 -11  -7   5        7.40        2.18     16.49 o
  -9  -7   5      178.49      188.69     16.22 o
  -7  -7   5      879.92      836.90     22.18 o
  -5  -7   5      348.43      327.36     17.72 o
  -3  -7   5      683.46      700.19     26.28 o
  -1  -7   5      686.09      641.25     17.33 o
   1  -7   5       87.21       85.95     13.43 o
   3  -7   5      280.32      321.37     20.43 o
   5  -7   5      508.80      492.27     23.03 o
   7  -7   5       17.48       14.01     18.91 o
 -16  -6   5      156.91      163.42     21.68 o
 -14  -6   5       30.13       47.77     19.40 o
 -12  -6   5      165.57      180.24     19.39 o
 -10  -6   5      150.82      137.13     17.05 o
  -8  -6   5      712.27      736.54     30.06 o
  -6  -6   5      664.18      664.23     18.98 o
  -4  -6   5      238.37      215.05     14.67 o
  -2  -6   5      442.62      450.52     17.14 o
   0  -6   5      161.31      172.78     13.11 o
   2  -6   5      326.48      339.19     17.77 o
   4  -6   5      518.90      496.70     21.92 o
   6  -6   5        9.46        5.98     17.61 o
   8  -6   5       69.36      119.72     20.91 o
 -15  -5   5      155.82      153.52     24.12 o
 -13  -5   5     1192.55     1203.61     28.88 o
 -11  -5   5       86.89       83.45     16.77 o
  -9  -5   5      646.57      695.97     27.10 o
  -7  -5   5      901.55      862.02     24.67 o
  -5  -5   5      207.65      214.30     13.75 o
  -3  -5   5      798.00      791.86     18.26 o
  -1  -5   5     1452.44     1447.08     19.71 o
   1  -5   5       49.99       37.72     10.84 o
   3  -5   5       80.91      113.47     15.57 o
   5  -5   5        4.02       11.63     17.18 o
   7  -5   5        4.20       16.91     17.64 o
   9  -5   5      191.97      237.71     27.83 o
 -16  -4   5       41.66       46.29     22.94 o
 -14  -4   5      200.33      237.35     20.71 o
 -12  -4   5      788.22      794.66     69.69 o
 -10  -4   5      156.36      143.64     15.69 o
  -8  -4   5     2568.44     2593.52     31.10 o
  -6  -4   5       18.18       24.23     13.72 o
  -4  -4   5      120.60      110.97     11.84 o
  -2  -4   5      401.87      374.27     12.49 o
   0  -4   5        6.59       22.65      9.42 o
   2  -4   5     1335.47     1331.68     25.74 o
   4  -4   5     1482.34     1350.58     28.08 o
   6  -4   5       21.32       25.68     16.36 o
   8  -4   5       84.03      102.01     18.63 o
 -17  -3   5       16.17       33.13     24.73 o
 -15  -3   5      454.55      440.32     29.09 o
 -13  -3   5      184.99      194.55     18.59 o
 -11  -3   5      347.45      361.39     30.82 o
  -9  -3   5       51.09       52.42     11.81 o
  -7  -3   5     5174.96     5283.53    118.54 o
  -5  -3   5       85.16      102.35      9.25 o
  -3  -3   5      495.94      450.26     12.78 o
  -1  -3   5      387.78      369.98     10.99 o
   1  -3   5      628.53      599.08     16.39 o
   3  -3   5      114.76      125.39     15.67 o
   5  -3   5       83.25       76.62     15.46 o
   7  -3   5       25.29       56.30     14.54 o
   9  -3   5      290.56      351.44     22.69 o
 -16  -2   5      189.85      186.91     26.02 o
 -14  -2   5      420.64      453.33     28.41 o
 -12  -2   5      424.86      484.27     28.47 o
 -10  -2   5      237.36      273.42     21.14 o
  -8  -2   5     1435.97     1526.97     80.89 o
  -6  -2   5      607.58      699.27     18.31 o
  -4  -2   5      700.32      584.89     12.27 o
  -2  -2   5      230.04      193.90      8.73 o
   0  -2   5      738.61      663.71     17.34 o
   2  -2   5      646.29      662.31     18.32 o
   4  -2   5     2721.21     2602.89     33.38 o
   6  -2   5       83.06       80.30     13.52 o
   8  -2   5       12.60       24.02     16.68 o
 -17  -1   5      105.94      139.87     26.07 o
 -15  -1   5      151.53      153.69     25.42 o
 -13  -1   5      344.93      378.25     26.12 o
 -11  -1   5      385.79      341.34     18.82 o
  -9  -1   5      742.98      721.38     25.77 o
  -7  -1   5     1214.72     1185.60     22.42 o
  -5  -1   5      246.17      195.79      8.66 o
  -3  -1   5     1077.69      915.01     14.43 o
  -1  -1   5     3304.13     3272.96     52.15 o
   1  -1   5       77.70      102.46     11.71 o
   3  -1   5      559.47      568.48     18.11 o
   5  -1   5      479.74      480.10     16.80 o
   7  -1   5        8.41       13.18     13.01 o
   9  -1   5       23.46       54.30     32.73 o
 -16   0   5       77.45       62.33     28.76 o
 -14   0   5      908.23      851.86     31.46 o
 -12   0   5      605.24      704.30     28.25 o
 -10   0   5      562.24      621.41     21.01 o
  -8   0   5       44.93       55.55     13.28 o
  -6   0   5       70.02       71.20     11.82 o
  -4   0   5     2219.02     2040.59     25.57 o
  -2   0   5      779.09      703.76     16.79 o
   0   0   5      430.03      364.45     13.65 o
   2   0   5      570.22      614.05     13.99 o
   4   0   5       77.32       93.07     11.77 o
   6   0   5      157.28      135.72     12.81 o
   8   0   5       39.39       75.51     21.42 o
  10   0   5      115.56      125.25     37.47 o
 -17   1   5      105.92      131.49     38.58 o
 -15   1   5      153.97      135.94     23.60 o
 -13   1   5      351.76      369.09     26.98 o
 -11   1   5      385.58      387.61     23.91 o
  -9   1   5      732.30      699.86     16.94 o
  -7   1   5     1212.96     1223.62     23.52 o
  -5   1   5      246.59      209.82     13.00 o
  -3   1   5     1080.51      945.76     19.23 o
  -1   1   5     3323.86     3356.96     25.93 o
   1   1   5       77.83      102.92     10.04 o
   3   1   5      547.61      571.10     16.73 o
   5   1   5      486.48      493.15     17.01 o
   7   1   5        8.53       27.80     32.03 o
   9   1   5       23.32       12.54     32.52 o
 -16   2   5      187.25      217.30     33.91 o
 -14   2   5      408.23      390.83     47.92 o
 -12   2   5      422.82      444.47     31.49 o
 -10   2   5      244.48      243.75     20.38 o
  -8   2   5     1420.47     1458.00     32.67 o
  -6   2   5      610.73      685.93     15.98 o
  -4   2   5      698.22      634.26     18.04 o
  -2   2   5      233.00      198.53     13.94 o
   0   2   5      735.70      695.15     14.25 o
   2   2   5      653.34      656.36     20.21 o
   4   2   5     2703.06     2757.51     63.57 o
   6   2   5       83.10      119.10     33.90 o
   8   2   5       13.86       37.51     33.72 o
 -17   3   5       16.27       24.91     31.35 o
 -15   3   5      454.49      464.18     39.98 o
 -13   3   5      185.93      202.81     33.88 o
 -11   3   5      347.66      327.95     23.59 o
  -9   3   5       48.34       57.22     14.11 o
  -7   3   5     5174.05     5181.87     50.75 o
  -5   3   5       85.54       97.08     13.64 o
  -3   3   5      501.07      482.08     16.50 o
  -1   3   5      399.15      408.31     13.58 o
   1   3   5      628.78      601.69     11.67 o
   3   3   5      106.17      158.58     35.62 o
   5   3   5       83.54       76.23     33.56 o
   7   3   5       25.20       31.37     31.82 o
 -16   4   5       39.55       24.00     33.36 o
 -14   4   5      196.80      228.50     32.66 o
 -12   4   5      778.70      784.16     41.14 o
 -10   4   5      155.74      146.19     15.23 o
  -8   4   5     2572.22     2519.30     45.57 o
  -6   4   5       17.26       60.85     24.56 o
  -4   4   5      124.06      122.38     15.59 o
  -2   4   5      392.42      375.27     17.40 o
   0   4   5        5.52       10.48      7.41 o
   2   4   5     1329.68     1391.48     52.88 o
   4   4   5     1489.59     1409.75     53.82 o
   6   4   5       19.98       38.48     31.62 o
   8   4   5       87.01      112.80     36.86 o
 -15   5   5      153.48      173.47     36.58 o
 -13   5   5     1202.76     1274.90     52.61 o
 -11   5   5       87.03       68.46     30.74 o
  -9   5   5      639.65      644.79     23.74 o
  -7   5   5      906.43      879.94     36.83 o
  -5   5   5      206.69      208.55     28.69 o
  -3   5   5      773.54      841.78     42.26 o
  -1   5   5     1451.92     1454.43     16.65 o
   1   5   5       49.66       41.66     14.91 o
   3   5   5       83.26      118.22     33.65 o
   5   5   5        3.06       14.19     35.73 o
   7   5   5        4.28       -0.96     35.15 o
 -16   6   5      154.34       91.41     38.55 o
 -14   6   5       31.69       51.22     31.86 o
 -12   6   5      161.01      167.07     30.17 o
  -8   6   5      708.96      712.85     34.43 o
  -6   6   5      663.90      635.21     35.54 o
  -4   6   5      232.28      268.09     34.87 o
  -2   6   5      461.61      465.15     23.06 o
   0   6   5      155.49      144.18     18.97 o
   2   6   5      323.40      350.00     35.06 o
   4   6   5      509.47      517.69     45.42 o
   6   6   5        9.43       -0.89     33.25 o
   8   6   5       67.51       85.46     39.50 o
  -7   7   5      877.90      828.76     38.76 o
  -5   7   5      349.77      385.73     36.31 o
  -3   7   5      672.45      671.81     27.34 o
  -1   7   5      677.67      581.33     25.16 o
   1   7   5       86.59       94.05     18.62 o
   3   7   5      285.27      284.98     36.78 o
   5   7   5      517.76      515.58     48.34 o
   7   7   5       17.67       44.28     36.68 o
  -6   8   5        5.10       21.64     24.64 o
  -4   8   5      132.83      119.45     21.42 o
  -2   8   5       49.14       56.99     18.31 o
   0   8   5     1237.18     1173.67     32.40 o
   2   8   5       70.81      109.30     40.18 o
   4   8   5      232.84      205.89     43.26 o
   6   8   5       38.62       15.44     37.29 o
  -9   9   5       39.62       41.20     33.34 o
  -7   9   5      471.35      435.00     39.07 o
  -5   9   5      259.09      263.88     32.71 o
  -3   9   5      584.07      536.01     28.08 o
  -1   9   5      125.71      127.37     22.39 o
   1   9   5        8.57       23.33     20.69 o
   3   9   5      338.96      368.82     46.70 o
   5   9   5      367.95      362.59     50.24 o
 -12  10   5      218.47      235.66     42.23 o
 -10  10   5        3.88       44.31     30.83 o
  -8  10   5      143.56      151.34     35.32 o
  -6  10   5       33.00       45.19     26.57 o
  -4  10   5      248.86      251.19     31.15 o
  -2  10   5     1217.37     1149.64     48.33 o
   0  10   5       83.65      111.75     28.47 o
 -11  11   5       81.49       84.44     36.23 o
  -9  11   5       61.35       92.51     31.56 o
  -7  11   5       20.85       44.28     28.78 o
  -5  11   5        9.23        8.98     31.99 o
  -3  11   5       65.82       54.29     30.76 o
  -1  11   5      239.24      239.73     35.70 o
   1  11   5      110.77      149.28     31.32 o
  -8  12   5      268.92      286.07     43.11 o
  -6  12   5       46.39       99.32     33.86 o
  -4  12   5       85.97       89.36     36.57 o
  -2  12   5      296.61      296.90     38.52 o
   0  12   5      159.74      148.66     35.18 o
  -5  13   5       48.94       52.35     39.17 o
  -3  13   5       98.60      117.80     39.45 o
  -1  13   5       11.54       28.64     37.04 o
  -6 -12   6      227.41      219.51     26.96 o
  -4 -12   6       18.80       42.13     25.57 o
  -9 -11   6        6.31       22.03     19.44 o
  -7 -11   6      107.46       77.40     22.89 o
  -5 -11   6       58.94       78.14     23.08 o
  -3 -11   6      262.71      245.34     26.56 o
  -1 -11   6       76.41      125.43     22.42 o
   1 -11   6       98.40       70.33     36.59 o
 -12 -10   6       55.99       59.38     15.91 o
 -10 -10   6       76.90      110.94     16.07 o
  -8 -10   6      158.43      161.81     19.01 o
  -6 -10   6       62.48       71.80     21.63 o
  -4 -10   6        2.41        9.20     23.13 o
  -2 -10   6        3.21       24.22     16.98 o
   0 -10   6      220.04      236.15     20.22 o
   2 -10   6      262.12      220.13     38.57 o
 -13  -9   6      113.67      126.91     16.24 o
 -11  -9   6       22.82       38.92     14.77 o
  -9  -9   6        0.88       10.76     13.52 o
  -7  -9   6      523.91      524.18     22.42 o
  -5  -9   6      158.66      148.19     21.65 o
  -3  -9   6       71.56       65.47     20.07 o
  -1  -9   6      147.02      182.65     18.37 o
   1  -9   6      169.31      219.10     30.00 o
   3  -9   6      326.96      348.91     26.41 o
 -14  -8   6       20.38       21.74     17.74 o
 -12  -8   6      218.87      238.53     16.24 o
 -10  -8   6      159.63      167.04     16.48 o
  -8  -8   6      124.85      101.75     17.17 o
  -6  -8   6       75.52       65.96     19.86 o
  -4  -8   6      124.23      124.46     23.61 o
  -2  -8   6       31.50       39.80     19.37 o
   0  -8   6      570.13      621.43     24.27 o
   2  -8   6       76.36       75.29     17.50 o
   4  -8   6       33.58       32.12     19.87 o
 -15  -7   6      504.10      493.89     25.52 o
 -13  -7   6      164.27      123.98     20.02 o
 -11  -7   6      125.78      161.00     18.94 o
  -9  -7   6       21.06       20.88     14.02 o
  -7  -7   6      128.43      151.88     15.73 o
  -5  -7   6       73.50       58.03     19.53 o
  -3  -7   6     1078.99     1027.52     32.07 o
  -1  -7   6      192.10      207.42     18.07 o
   1  -7   6      398.65      374.19     21.23 o
   3  -7   6      151.41      194.86     19.66 o
   5  -7   6      207.55      194.22     22.96 o
 -16  -6   6       12.73       25.40     25.22 o
 -14  -6   6      180.25      141.36     25.15 o
 -12  -6   6      110.32      104.08     18.53 o
 -10  -6   6      189.40      275.79     19.57 o
  -8  -6   6      262.00      262.20     15.02 o
  -6  -6   6      757.24      687.42     19.47 o
  -4  -6   6      403.21      405.04     25.30 o
  -2  -6   6      811.75      723.91     30.79 o
   0  -6   6       20.96       32.35     14.11 o
   2  -6   6      136.64      100.64     18.12 o
   4  -6   6      183.79      180.00     19.65 o
   6  -6   6      338.69      343.58     23.79 o
 -15  -5   6      119.59      118.71     20.20 o
 -13  -5   6       12.07       37.82     17.80 o
 -11  -5   6      635.03      663.14     22.74 o
  -9  -5   6      209.12      222.45     17.27 o
  -7  -5   6      608.07      589.19     17.36 o
  -5  -5   6      359.61      332.68     23.53 o
  -3  -5   6      210.04      227.42     20.90 o
  -1  -5   6       65.93       75.18     17.39 o
   1  -5   6      510.23      459.80     21.62 o
   3  -5   6      206.22      206.07     18.63 o
   5  -5   6       33.72       60.70     18.04 o
   7  -5   6      264.53      283.49     26.90 o
 -16  -4   6       37.55       77.46     26.98 o
 -14  -4   6      211.83      197.88     21.00 o
 -12  -4   6      477.32      550.43     22.71 o
 -10  -4   6       82.03      128.11     13.74 o
  -8  -4   6       66.44       76.45     11.96 o
  -6  -4   6     1362.45     1185.16     16.55 o
  -4  -4   6      179.77      164.74     11.63 o
  -2  -4   6      383.38      368.28     18.25 o
   0  -4   6      458.37      451.44     23.43 o
   2  -4   6      109.78      136.58     16.61 o
   4  -4   6      148.59      166.51     16.98 o
   6  -4   6      473.24      487.44     23.95 o
 -17  -3   6      131.64      198.32     43.42 o
 -15  -3   6       68.72       53.32     22.93 o
 -13  -3   6       14.83       21.95     16.77 o
 -11  -3   6      361.25      458.72     19.78 o
  -9  -3   6      266.02      284.32     30.45 o
  -7  -3   6      573.46      529.25     19.22 o
  -5  -3   6      499.22      470.94     14.76 o
  -3  -3   6       58.02       73.33     15.57 o
  -1  -3   6      207.63      223.67     16.55 o
   1  -3   6     1304.96     1290.53     24.19 o
   3  -3   6      114.47      130.79     16.52 o
   5  -3   6      153.30      188.88     19.49 o
   7  -3   6      137.80      157.88     20.37 o
 -16  -2   6       62.17       93.65     32.34 o
 -14  -2   6       11.13       14.29     18.61 o
 -12  -2   6     1047.35     1109.30     49.90 o
 -10  -2   6     1201.20     1478.75     62.70 o
  -8  -2   6     1011.05     1008.40     23.49 o
  -6  -2   6      153.39      111.90     13.79 o
  -4  -2   6      569.43      559.10     13.87 o
  -2  -2   6       87.17      112.21     15.15 o
   0  -2   6      940.71      966.59     21.60 o
   2  -2   6      133.12      122.40     18.91 o
   4  -2   6      154.59      127.81     14.88 o
   6  -2   6       54.12       86.06     15.12 o
   8  -2   6      389.60      474.98     47.24 o
 -17  -1   6       64.11      134.20     27.05 o
 -15  -1   6       20.07       28.48     24.05 o
 -13  -1   6       27.62       28.83     17.73 o
 -11  -1   6      303.80      313.63     23.85 o
  -9  -1   6     1022.36      990.69     28.21 o
  -7  -1   6     1133.09     1021.58     22.47 o
  -5  -1   6      211.16      185.80     13.88 o
  -3  -1   6      344.37      329.55     16.59 o
  -1  -1   6      419.48      448.37     17.05 o
   1  -1   6     1142.71     1140.47     22.03 o
   3  -1   6      320.96      356.86     18.36 o
   5  -1   6      148.67      164.93     17.14 o
   7  -1   6      131.30      167.48     26.04 o
 -16   0   6      245.62      290.03     27.17 o
 -14   0   6      494.95      413.73     27.33 o
 -12   0   6      139.76      136.73     18.39 o
 -10   0   6     1111.80     1255.56     26.02 o
  -8   0   6      563.31      566.55     19.87 o
  -6   0   6      528.67      501.20     17.62 o
  -4   0   6       14.17       17.54     10.95 o
  -2   0   6      378.42      410.85     16.52 o
   0   0   6      915.84      973.77     18.32 o
   2   0   6     1532.92     1345.39     25.60 o
   4   0   6       10.67        9.53     13.50 o
   6   0   6       81.65      127.48     35.68 o
 -17   1   6       65.89       83.31     28.15 o
 -15   1   6       20.21       39.31     23.76 o
 -13   1   6       26.25       52.58     22.70 o
 -11   1   6      296.82      308.26     15.08 o
  -9   1   6     1023.83     1007.56     20.42 o
  -7   1   6     1140.96     1035.60     24.62 o
  -5   1   6      210.98      168.50     12.65 o
  -3   1   6      343.43      339.92     14.32 o
  -1   1   6      408.22      457.94     14.94 o
   1   1   6     1137.59     1196.94     22.83 o
   3   1   6      322.16      331.93     21.74 o
   5   1   6      145.49      187.30     39.52 o
   7   1   6      131.12      201.46     42.13 o
 -16   2   6       62.53      100.83     34.62 o
 -14   2   6       10.13       17.26     22.30 o
 -12   2   6     1036.46      983.44     32.81 o
 -10   2   6     1192.31     1365.25     22.87 o
  -8   2   6     1026.42     1004.25     20.30 o
  -6   2   6      160.41      128.36     13.02 o
  -4   2   6      574.67      575.69     18.92 o
  -2   2   6       88.18      114.71     11.96 o
   0   2   6      941.19      926.71     23.02 o
   2   2   6      137.57      154.51     38.27 o
   4   2   6      159.05      172.70     37.05 o
   6   2   6       51.71      103.99     35.73 o
 -15   3   6       69.05       71.23     35.12 o
 -13   3   6       12.91       22.54     29.48 o
 -11   3   6      363.40      410.76     31.19 o
  -9   3   6      265.69      260.70     18.39 o
  -7   3   6      558.95      523.93     17.04 o
  -5   3   6      495.43      519.13     19.46 o
  -3   3   6       57.88       60.66     13.78 o
  -1   3   6      212.80      225.46     13.43 o
   1   3   6     1304.53     1379.89     50.72 o
   3   3   6      114.86      169.91     39.19 o
   5   3   6      147.97      179.01     38.21 o
   7   3   6      135.82      145.18     39.72 o
 -16   4   6       37.53       43.58     38.31 o
 -14   4   6      208.06      237.12     35.13 o
 -12   4   6      473.90      550.19     36.89 o
 -10   4   6       80.69      115.85     18.72 o
  -8   4   6       69.94       92.02     27.53 o
  -6   4   6     1373.00     1274.17     29.91 o
  -4   4   6      180.69      164.66     17.41 o
  -2   4   6      378.38      392.56     14.72 o
   0   4   6      452.50      452.48     38.59 o
   2   4   6      107.31      128.20     35.98 o
   4   4   6      144.93      182.00     38.55 o
   6   4   6      469.85      465.57     49.17 o
 -15   5   6      120.33      108.61     31.74 o
 -13   5   6       14.01       37.53     33.02 o
 -11   5   6      630.53      625.06     41.16 o
  -9   5   6      208.23      226.60     28.01 o
  -7   5   6      602.58      594.55     36.65 o
  -5   5   6      357.23      353.28     36.49 o
  -3   5   6      209.56      237.86     18.06 o
  -1   5   6       71.88       63.98     17.63 o
   1   5   6      512.95      539.22     45.97 o
   3   5   6      205.92      238.88     38.26 o
   5   5   6       34.80       55.85     39.90 o
   7   5   6      272.02      309.13     44.43 o
 -14   6   6      178.61      136.15     32.07 o
 -10   6   6      191.93      265.49     28.89 o
  -8   6   6      257.58      258.08     30.52 o
  -6   6   6      754.85      586.55     40.08 o
  -4   6   6      401.91      356.34     33.97 o
  -2   6   6      801.92      748.01     27.18 o
   0   6   6       19.24       47.85     38.50 o
   2   6   6      137.17      149.72     41.59 o
   4   6   6      182.22      223.73     42.69 o
   6   6   6      332.15      379.60     47.84 o
  -9   7   6       21.34       -5.18     26.56 o
  -7   7   6      125.81      133.31     30.36 o
  -5   7   6       77.19       57.04     33.69 o
  -3   7   6     1076.84     1139.57     31.83 o
  -1   7   6      189.41      216.68     20.68 o
   1   7   6      390.40      376.18     42.28 o
   3   7   6      151.81      203.08     41.40 o
   5   7   6      214.22      231.13     41.87 o
  -8   8   6      126.98       92.19     30.45 o
  -6   8   6       72.17       67.45     19.63 o
  -4   8   6      125.20       99.66     21.40 o
  -2   8   6       29.89       40.52     19.51 o
   0   8   6      572.37      649.34     48.41 o
   2   8   6       78.27       84.62     43.27 o
   4   8   6       31.94       62.12     44.40 o
  -7   9   6      513.64      498.29     35.76 o
  -5   9   6      153.35      136.84     23.63 o
  -3   9   6       72.32       60.29     21.34 o
  -1   9   6      148.43      181.90     24.27 o
   1   9   6      167.77      244.07     39.33 o
   3   9   6      326.71      312.41     50.66 o
 -10  10   6       76.84      127.89     32.67 o
  -8  10   6      161.89      183.44     36.66 o
  -6  10   6       65.64       61.56     32.21 o
  -4  10   6        2.74        2.44     22.40 o
  -2  10   6        3.25       18.15     21.43 o
   0  10   6      218.87      231.09     41.29 o
  -9  11   6        6.22       -4.35     36.20 o
  -7  11   6      103.82       90.87     37.72 o
  -5  11   6       60.83       69.40     31.81 o
  -3  11   6      262.66      250.74     35.16 o
  -1  11   6       76.62       87.39     33.17 o
  -6  12   6      229.73      271.03     44.05 o
  -4  12   6       19.43       39.54     36.88 o
  -2  12   6      299.13      263.83     40.62 o
 -10 -10   7      302.77      284.48     27.67 o
  -8 -10   7        6.30       29.38     24.22 o
  -6 -10   7      160.38      214.04     25.16 o
  -4 -10   7      200.37      197.10     26.15 o
  -2 -10   7       18.40       -2.57     34.08 o
 -11  -9   7       32.69       48.91     18.06 o
  -9  -9   7       81.14       96.13     21.31 o
  -7  -9   7       70.37       57.14     22.21 o
  -5  -9   7      139.16      134.60     22.17 o
  -3  -9   7      170.70      134.44     30.61 o
  -1  -9   7       12.51       30.17     24.73 o
   1  -9   7      105.27      199.10     36.53 o
 -12  -8   7       69.59       71.16     22.32 o
 -10  -8   7       17.69       36.99     19.14 o
  -8  -8   7      145.37      154.73     20.68 o
  -6  -8   7        8.10       15.29     21.39 o
  -4  -8   7       18.75       28.94     20.77 o
  -2  -8   7      162.22      190.71     26.24 o
   0  -8   7      137.69      225.57     28.08 o
   2  -8   7       25.92       36.93     22.07 o
 -13  -7   7        3.33       -1.41     19.25 o
 -11  -7   7      107.10      149.26     21.70 o
  -9  -7   7      279.48      281.76     22.01 o
  -7  -7   7       23.22       34.30     18.54 o
  -5  -7   7      630.52      595.36     29.65 o
  -3  -7   7       91.59      129.30     22.07 o
  -1  -7   7       20.90       40.97     21.69 o
   1  -7   7       67.67       97.02     19.47 o
   3  -7   7      159.91      141.86     27.71 o
 -14  -6   7       15.85       26.61     20.83 o
 -12  -6   7       25.74       53.26     19.27 o
 -10  -6   7      475.43      481.34     19.19 o
  -8  -6   7       52.25       60.77     13.86 o
  -6  -6   7      101.57       94.87     16.40 o
  -4  -6   7       36.49       43.93     17.64 o
  -2  -6   7      143.00      138.81     29.78 o
   0  -6   7       20.46       29.30     20.88 o
   2  -6   7       55.01       50.27     19.03 o
   4  -6   7        3.12       15.83     25.39 o
 -15  -5   7      384.80      380.16     25.74 o
 -13  -5   7        7.54        8.20     18.20 o
 -11  -5   7      106.86      129.52     18.71 o
  -9  -5   7      459.05      420.86     18.42 o
  -7  -5   7       43.75       38.58     16.78 o
  -5  -5   7      522.56      481.84     21.79 o
  -3  -5   7      791.96      839.40     24.79 o
  -1  -5   7       34.54       31.52     15.96 o
   1  -5   7       77.79       77.25     22.52 o
   3  -5   7        2.99        5.41     18.01 o
 -16  -4   7       49.55       49.95     20.90 o
 -14  -4   7      228.53      252.61     22.09 o
 -12  -4   7      173.28      169.06     18.36 o
 -10  -4   7      654.79      606.37     22.26 o
  -8  -4   7       20.38       38.05     15.22 o
  -6  -4   7      534.53      486.21     22.24 o
  -4  -4   7      689.97      656.74     22.93 o
  -2  -4   7      189.94      194.29     17.82 o
   0  -4   7      154.59      189.10     22.79 o
   2  -4   7      503.57      498.21     33.13 o
   4  -4   7        7.48       16.39     18.63 o
 -15  -3   7      254.73      251.92     23.07 o
 -13  -3   7       61.73       58.78     18.24 o
 -11  -3   7      115.34      155.24     18.47 o
  -9  -3   7     1234.90     1186.05     26.30 o
  -7  -3   7       48.57       51.27     11.97 o
  -5  -3   7       38.37       46.26     16.39 o
  -3  -3   7      213.67      231.33     20.05 o
  -1  -3   7        0.71        9.42     14.74 o
   1  -3   7      390.71      307.13     34.57 o
   3  -3   7      212.47      200.24     23.97 o
   5  -3   7       28.11       35.54     19.50 o
 -16  -2   7       63.35       75.96     25.91 o
 -14  -2   7       71.23       73.49     18.79 o
 -12  -2   7        2.87       38.92     20.32 o
 -10  -2   7      378.37      355.42     25.42 o
  -8  -2   7      368.38      341.09     17.67 o
  -6  -2   7      270.52      250.02     13.54 o
  -4  -2   7      144.14      157.71     17.37 o
  -2  -2   7      291.75      301.98     17.93 o
   0  -2   7      330.76      363.67     33.70 o
   2  -2   7      567.53      559.55     26.39 o
   4  -2   7       60.98       58.47     18.01 o
 -17  -1   7       74.54       37.71     41.92 o
 -15  -1   7      171.07      170.64     26.26 o
 -13  -1   7        4.58       23.74     17.14 o
 -11  -1   7       18.55       16.72     16.84 o
  -9  -1   7       40.74       45.81     16.12 o
  -7  -1   7       68.44       85.77     14.54 o
  -5  -1   7      226.11      212.84     16.91 o
  -3  -1   7     1316.61     1346.92     34.46 o
  -1  -1   7      128.95      118.33     15.07 o
   1  -1   7      196.49      244.30     18.06 o
   3  -1   7       55.01       72.43     16.50 o
   5  -1   7       61.10       86.35     42.95 o
 -16   0   7        0.26       -5.66     25.67 o
 -14   0   7      281.23      291.57     26.79 o
 -12   0   7       28.28       57.48     17.70 o
 -10   0   7      468.13      447.01     20.45 o
  -8   0   7      244.90      222.39     17.32 o
  -6   0   7       12.54       15.40     12.72 o
  -4   0   7      507.82      469.49     18.78 o
  -2   0   7      109.44      108.73     13.49 o
   0   0   7      209.16      231.63     16.78 o
   2   0   7      345.72      352.19     18.63 o
   4   0   7      136.13      175.06     41.71 o
   6   0   7        0.68       29.03     42.59 o
 -17   1   7       74.76       47.82     42.51 o
 -15   1   7      169.02      176.00     26.82 o
 -13   1   7        4.61       33.67     21.61 o
 -11   1   7       17.68       25.75     13.84 o
  -9   1   7       37.29       42.12     13.74 o
  -7   1   7       68.24       71.08     13.13 o
  -5   1   7      227.02      191.70     17.27 o
  -3   1   7     1315.24     1349.52     30.02 o
  -1   1   7      129.36      105.32     14.93 o
   1   1   7      203.94      260.50     42.48 o
   3   1   7       53.20      119.19     42.29 o
   5   1   7       61.18       72.04     42.88 o
 -16   2   7       63.48       86.70     26.57 o
 -14   2   7       74.01       79.67     24.93 o
 -12   2   7        3.13      -13.00     22.26 o
 -10   2   7      375.89      340.53     16.76 o
  -8   2   7      360.04      348.01     17.10 o
  -6   2   7      276.91      281.37     18.89 o
  -4   2   7      150.77      157.14     13.99 o
  -2   2   7      297.68      302.36     14.09 o
   0   2   7      332.42      400.84     44.71 o
   2   2   7      560.87      552.59     43.39 o
   4   2   7       59.71      103.94     40.37 o
 -15   3   7      254.06      216.12     38.19 o
 -13   3   7       61.60       37.89     23.55 o
 -11   3   7      115.68      112.12     16.89 o
  -9   3   7     1237.96     1140.70     22.91 o
  -7   3   7       48.42       40.27     16.57 o
  -5   3   7       35.40       44.91     15.41 o
  -3   3   7      210.97      208.26     16.99 o
  -1   3   7        0.70       37.47     35.73 o
   1   3   7      387.46      295.95     37.30 o
   3   3   7      216.09      216.31     44.66 o
   5   3   7       28.18       33.65     43.30 o
 -14   4   7      223.75      213.61     34.19 o
 -12   4   7      173.77      134.28     33.54 o
 -10   4   7      641.93      534.40     25.62 o
  -8   4   7       20.07       29.18     19.54 o
  -6   4   7      540.60      492.52     28.81 o
  -4   4   7      706.89      679.00     26.03 o
  -2   4   7      187.77      204.79     40.93 o
   0   4   7      154.16      173.66     41.14 o
   2   4   7      502.39      485.73     44.71 o
   4   4   7        8.33       16.79     42.63 o
 -15   5   7      391.67      304.88     43.89 o
 -13   5   7        7.59       16.72     32.79 o
  -9   5   7      467.39      425.50     35.72 o
  -7   5   7       43.50       55.17     32.74 o
  -5   5   7      513.12      478.82     34.26 o
  -3   5   7      791.61      865.15     47.63 o
  -1   5   7       34.26       18.56     36.98 o
   1   5   7       76.91      108.46     40.55 o
   3   5   7        3.03        0.83     36.96 o
 -10   6   7      478.65      480.80     36.45 o
  -8   6   7       49.74       51.67     32.69 o
  -6   6   7      102.43       83.97     32.96 o
  -4   6   7       38.17       60.92     35.79 o
  -2   6   7      140.71      142.29     40.69 o
   0   6   7       21.50       52.90     37.74 o
   2   6   7       55.89       63.39     36.83 o
   4   6   7        2.82       24.89     39.72 o
  -9   7   7      287.22      321.40     35.79 o
  -7   7   7       23.22       22.74     34.36 o
  -5   7   7      622.10      546.11     28.92 o
  -3   7   7       93.19      109.22     21.82 o
  -1   7   7       20.76       55.98     40.13 o
   1   7   7       68.60       80.31     41.15 o
   3   7   7      162.09      203.50     50.47 o
  -8   8   7      146.25      105.39     36.00 o
  -6   8   7        7.20       12.18     21.74 o
  -4   8   7       19.31       34.86     22.05 o
  -2   8   7      160.98      186.28     37.11 o
   0   8   7      140.17      209.66     46.45 o
  -9   9   7       84.13       66.97     33.18 o
  -7   9   7       70.91       96.28     24.28 o
  -5   9   7      138.04      132.92     24.84 o
  -3   9   7      165.77      156.65     25.43 o
  -1   9   7       12.64      -10.15     44.38 o
  -8  10   7        6.71       25.41     30.98 o
  -6  10   7      163.57      196.33     27.64 o
  -4  10   7      206.09      188.98     27.54 o
  -2  10   7       17.28        4.28     43.48 o
  -5  11   7      392.17      307.94     39.69 o
  -7  -9   8       23.82       41.90     38.53 o
 -10  -8   8      143.26      181.36     22.64 o
  -8  -8   8       22.41       36.06     19.96 o
  -6  -8   8        3.96       22.80     25.01 o
  -4  -8   8       88.50       52.00     20.88 o
  -2  -8   8       70.52       57.92     38.88 o
 -11  -7   8        1.27       13.15     21.27 o
  -9  -7   8      156.46      182.05     22.53 o
  -7  -7   8       89.50      101.62     21.24 o
  -5  -7   8      138.15      127.57     21.74 o
  -3  -7   8      108.67      136.66     23.46 o
  -1  -7   8       68.50       82.36     25.07 o
 -14  -6   8       20.18       43.22     35.59 o
 -12  -6   8       56.13       65.21     17.13 o
 -10  -6   8       24.76       59.05     21.06 o
  -8  -6   8      144.17      145.69     20.37 o
  -6  -6   8      223.21      226.21     22.03 o
  -4  -6   8      197.73      186.17     21.64 o
  -2  -6   8      126.94      160.88     21.32 o
   0  -6   8       14.59       10.43     22.77 o
 -13  -5   8      106.87      130.43     21.06 o
 -11  -5   8      509.21      469.37     23.36 o
  -9  -5   8      123.76      156.58     21.15 o
  -7  -5   8      261.89      288.69     21.99 o
  -5  -5   8      137.29      115.05     19.09 o
  -3  -5   8        4.25       28.04     17.69 o
  -1  -5   8      129.72      113.35     24.47 o
   1  -5   8      216.27      203.05     26.18 o
 -14  -4   8      307.75      323.77     23.99 o
 -12  -4   8      235.06      212.64     20.60 o
 -10  -4   8       16.07       32.66     21.67 o
  -8  -4   8       84.19       93.37     17.90 o
  -6  -4   8      375.85      340.86     20.35 o
  -4  -4   8       28.72       34.36     16.86 o
  -2  -4   8       56.14       83.90     18.24 o
   0  -4   8      285.70      253.10     26.79 o
   2  -4   8        9.83       33.62     22.44 o
 -15  -3   8      146.35      160.66     23.80 o
 -13  -3   8       48.21       82.88     20.69 o
 -11  -3   8      111.06      115.09     17.44 o
  -9  -3   8      137.25      169.02     24.07 o
  -7  -3   8      104.99       97.24     18.83 o
  -5  -3   8      247.89      211.71     18.94 o
  -3  -3   8        0.78       13.97     15.87 o
  -1  -3   8      575.39      537.21     28.87 o
   1  -3   8      105.23       68.23     22.68 o
   3  -3   8       19.42       24.82     20.36 o
 -16  -2   8       30.60       50.16     34.39 o
 -14  -2   8      131.56      153.21     21.17 o
 -12  -2   8      313.22      337.79     38.50 o
 -10  -2   8       63.76      101.00     17.01 o
  -8  -2   8       17.67       35.30     20.04 o
  -6  -2   8       77.74       56.17     16.72 o
  -4  -2   8      310.83      263.52     19.78 o
  -2  -2   8      369.34      409.63     24.82 o
   0  -2   8       60.56       69.04     20.57 o
   2  -2   8       16.64       20.43     18.58 o
 -15  -1   8       20.77       51.28     21.43 o
 -13  -1   8      165.99      170.27     20.94 o
 -11  -1   8       97.38      102.99     22.87 o
  -9  -1   8      142.16      114.47     17.48 o
  -7  -1   8       31.60       29.96     21.84 o
  -5  -1   8       81.17       72.21     16.42 o
  -3  -1   8      414.05      437.12     20.41 o
  -1  -1   8      606.07      564.70     24.95 o
   1  -1   8       66.03       51.90     17.23 o
   3  -1   8       11.35       55.12     46.48 o
 -16   0   8       15.65        3.71     32.18 o
 -14   0   8       25.82       37.74     21.24 o
 -12   0   8        5.29       24.49     17.74 o
 -10   0   8      234.18      171.53     16.75 o
  -8   0   8       84.13       84.63     16.08 o
  -6   0   8      404.70      323.53     17.59 o
  -4   0   8       59.89       89.70     15.26 o
  -2   0   8        2.51        8.78     15.23 o
   0   0   8       39.75       35.79     21.43 o
   2   0   8        0.25       10.10     36.66 o
 -15   1   8       20.58       43.73     25.05 o
 -13   1   8      164.78      161.43     21.95 o
 -11   1   8       97.38      107.15     15.89 o
  -9   1   8      140.45      121.81     15.17 o
  -7   1   8       34.17       46.83     17.75 o
  -5   1   8       81.16       75.73     14.94 o
  -3   1   8      410.94      473.37     18.42 o
  -1   1   8      599.60      592.81     47.88 o
   1   1   8       66.25       79.97     37.48 o
   3   1   8       11.54       43.55     39.95 o
 -14   2   8      133.44      147.33     28.39 o
 -12   2   8      310.43      296.66     22.16 o
 -10   2   8       65.21       70.64     15.30 o
  -8   2   8       16.42       21.41     17.73 o
  -6   2   8       77.61       60.36     17.85 o
  -4   2   8      315.72      279.19     16.24 o
  -2   2   8      382.37      421.54     41.32 o
   0   2   8       63.27       89.51     43.18 o
   2   2   8       15.95       51.93     36.78 o
 -15   3   8      144.47      155.13     38.37 o
 -13   3   8       45.38       79.23     24.38 o
 -11   3   8      111.10      113.40     19.02 o
  -9   3   8      138.73      169.92     19.62 o
  -7   3   8      104.13      106.04     18.53 o
  -5   3   8      248.60      224.66     15.71 o
  -3   3   8        0.98       35.20     36.44 o
  -1   3   8      571.77      570.35     50.51 o
   1   3   8      105.32       88.37     44.82 o
 -14   4   8      306.55      280.60     40.98 o
 -12   4   8      238.59      228.83     34.84 o
 -10   4   8       17.37       21.89     30.86 o
  -8   4   8       86.57       66.58     21.62 o
  -6   4   8      371.90      329.64     24.36 o
  -4   4   8       27.79       37.24     31.99 o
  -2   4   8       55.33       89.51     41.01 o
   0   4   8      291.18      284.07     47.96 o
   2   4   8        9.09       17.32     42.26 o
  -9   5   8      120.63      160.79     37.62 o
  -7   5   8      269.94      303.14     42.80 o
  -5   5   8      136.36      143.93     38.09 o
  -3   5   8        5.35       64.35     40.13 o
  -1   5   8      133.39      203.17     46.66 o
   1   5   8      216.66      233.14     45.33 o
 -10   6   8       23.41       39.00     33.80 o
  -8   6   8      141.50      156.17     38.98 o
  -6   6   8      226.49      197.52     36.83 o
  -4   6   8      194.84      197.47     43.88 o
  -2   6   8      124.73      159.47     45.16 o
   0   6   8       13.53       67.03     39.71 o
  -9   7   8      156.57      155.96     37.17 o
  -7   7   8       93.42       97.94     40.49 o
  -5   7   8      137.63      109.22     25.45 o
  -3   7   8      110.92      161.68     47.55 o
  -1   7   8       66.96       63.56     47.62 o
  -8   8   8       23.61       39.72     38.91 o
  -6   8   8        4.52        0.15     25.04 o
  -4   8   8       86.20       50.71     39.13 o
  -9   9   8      101.56      120.48     25.97 o
  -7   9   8       24.81       28.17     25.72 o
  -5   9   8       70.54       79.84     26.32 o
  -8  -6   9      172.18      177.58     22.93 o
  -6  -6   9       12.14       22.81     21.60 o
  -4  -6   9       29.09       51.66     39.64 o
 -11  -5   9      149.05      150.98     29.40 o
  -9  -5   9       23.50       38.59     20.99 o
  -7  -5   9      215.35      219.48     22.22 o
  -5  -5   9      236.29      246.75     24.01 o
  -3  -5   9        7.95       14.15     24.08 o
 -12  -4   9      380.37      445.29     37.24 o
 -10  -4   9       14.14       43.26     19.97 o
  -8  -4   9      214.82      235.49     22.53 o
  -6  -4   9      177.81      201.22     21.43 o
  -4  -4   9       40.72       45.96     19.82 o
  -2  -4   9      296.40      302.14     28.03 o
 -11  -3   9       59.60      101.47     29.08 o
  -9  -3   9       25.26       40.39     19.52 o
  -7  -3   9       41.80       45.75     18.95 o
  -5  -3   9      197.64      232.28     21.73 o
  -3  -3   9       88.68       66.06     25.40 o
  -1  -3   9       69.37       41.55     23.32 o
 -14  -2   9      141.50      185.76     38.32 o
 -12  -2   9      178.41      235.63     29.59 o
 -10  -2   9       17.29       23.08     23.72 o
  -8  -2   9       80.00      101.50     21.11 o
  -6  -2   9       54.36       91.18     19.25 o
  -4  -2   9      113.28      119.24     24.70 o
  -2  -2   9      316.96      375.18     36.90 o
 -13  -1   9      136.19      175.03     21.68 o
 -11  -1   9       43.81       58.08     25.45 o
  -9  -1   9        1.99       16.08     25.13 o
  -7  -1   9      194.89      205.82     20.64 o
  -5  -1   9      180.62      185.45     17.97 o
  -3  -1   9       98.10      136.87     19.98 o
  -1  -1   9      149.36      204.51     47.03 o
 -14   0   9       16.44        5.17     32.58 o
 -12   0   9      257.97      333.38     39.21 o
 -10   0   9        0.04        8.40     27.44 o
  -8   0   9      107.52       70.60     19.03 o
  -6   0   9        0.12        6.93     16.31 o
  -4   0   9        0.55        2.40     17.42 o
  -2   0   9       51.26       28.41     45.50 o
 -13   1   9      131.34      125.10     20.66 o
 -11   1   9       42.60       51.37     21.41 o
  -9   1   9        1.98       -0.30     19.94 o
  -7   1   9      200.11      202.61     17.92 o
  -5   1   9      177.14      172.87     17.69 o
  -3   1   9       98.39      151.98     44.49 o
  -1   1   9      148.00      243.86     50.42 o
 -14   2   9      142.09      205.91     38.61 o
 -12   2   9      181.80      218.95     22.67 o
 -10   2   9       16.28       20.36     20.50 o
  -8   2   9       80.02       85.69     20.48 o
  -6   2   9       56.71       90.31     16.63 o
  -4   2   9      113.54       97.32     46.02 o
  -2   2   9      317.44      397.26     54.31 o
 -13   3   9       47.28       53.01     33.29 o
 -11   3   9       58.21       70.94     20.42 o
  -9   3   9       25.28       34.82     18.85 o
  -7   3   9       39.14       20.97     18.32 o
  -5   3   9      197.78      262.42     47.79 o
  -3   3   9       88.88      101.32     47.13 o
 -10   4   9       14.68       23.49     35.09 o
  -8   4   9      216.69      234.73     26.97 o
  -6   4   9      183.74      265.83     45.83 o
  -4   4   9       40.27       56.36     43.30 o
  -9   5   9       23.47       79.80     36.95 o
  -7   5   9      208.53      234.06     47.65 o
  -5   5   9      238.78      323.67     50.94 o
 -10   6   9       61.02       45.88     37.35 o
  -8   6   9      174.70      128.91     39.67 o
  -6   6   9       10.95       67.72     37.73 o
  -8  -2  10      158.68      178.14     23.05 o
  -9  -1  10       79.26       99.99     20.11 o
  -7  -1  10        9.44       28.31     20.37 o
 -10   0  10       11.32       44.57     22.11 o
  -8   0  10       15.05       26.26     20.55 o
  -6   0  10       29.83       41.74     24.27 o
  -9   1  10       76.54      101.72     19.10 o
  -7   1  10        9.52       -5.89     19.84 o
  -8   2  10      157.62      181.62     20.70 o
 
